# Supplementary material for: Real-time monitoring of PARP1-dependent PARylation by ATR-FTIR spectroscopy
Source: Nat Commun. 2020 May 1;11:2174. doi: 10.1038/s41467-020-15858-w (PMC7195430; doi:10.1038/s41467-020-15858-w)
Supplement: Supplementary file 4 — Source Data [file 41467_2020_15858_MOESM4_ESM.xlsx]

## Sheet: Figure 2B
Time [min]	Binding [%]
	DNAblunt														DNA3'P			DNA5'P			DNAnick
0	27.6556	26.9609	7.94809	26.0688	25.3883	38.611	33.195	41.4579	36.053	31.2225	33.7188	36.4817	30	46.0229	30.1435	29.4013	43.2637	42.6243	27.7407	23.5434	32.1727	29.3872	30.9582
1	63.5483	59.638	29.6026	57.342	59.1859	76.1885	74.8732	62.1298	80.3859	68.4727	68.4551	67.3679	56.963	85.0906	62.5054	68.5433	80.9249	83.7001	60.4341	58.2243	67.4095	67.0961	65.0696
2	78.4197	72.3404	43.6334	70.2602	69.5769	82.0587	86.6298	67.0273	91.5595	79.0383	79.741	74.4852	69.8518	91.4909	74.0322	79.9821	90.2623	91.3203	76.6555	76.6944	79.9791	81.8245	77.3956
3	86.1722	77.8342	54.2985	77.4164	76.7541	86.2753	91.5168	75.1139	94.6945	85.2015	85.2914	79.0958	79.2593	93.8217	81.5572	86.9079	93.3748	93.2355	84.5854	85.9295	85.2716	89.1365	83.4152
4	90.3839	81.899	64.193	82.0632	82.646	90.2439	93.7759	81.549	95.8199	90.2472	88.1129	85.2283	86.1482	94.9316	85.5589	90.2592	95.3757	94.4173	89.4547	90.2893	88.5446	92.7228	87.3874
5	92.9929	85.0111	71.5328	84.9442	87.0916	93.2617	94.2831	88.3257	97.0659	93.4643	91.4894	89.1226	90.8518	95.9674	88.0383	92.6274	96.6207	94.5803	92.9883	92.7071	91.539	94.6031	89.8444
6	94.372	88.0597	78.8321	87.6394	90.1982	95.1219	95.6201	91.0592	97.0257	94.7511	92.877	92.9275	92.9259	96.7074	90.9526	93.6104	97.2432	94.8248	94.8247	93.9358	93.454	94.8468	92.3833
7	95.2292	90.632	83.9822	89.9164	92.8227	95.9487	96.5422	93.5649	97.4276	95.9363	93.802	94.4047	94.5556	96.6704	93.1274	94.0572	97.8213	95.5175	95.7986	94.4114	94.9164	96.2395	92.629
8	96.161	93.1089	88.0779	92.0539	95.233	97.1889	96.8188	94.2483	97.8698	96.5798	95.2822	95.5237	95.3704	96.5964	94.2149	94.9955	97.9102	95.3545	96.8281	95.2834	95.6825	96.7618	93.9394
9	96.3474	94.6015	90.7137	92.7974	95.5008	96.7755	97.4643	95.3872	98.1511	97.4263	95.8372	95.3894	96.1111	97.9652	95.1283	95.6658	98.5772	96.1695	97.5237	96.0761	96.7618	96.9707	94.9631
10	97.0183	95.5541	93.1468	94.2379	97.3219	98.3464	97.8331	96.1276	98.1913	98.1036	96.531	95.9266	96.6296	97.5953	96.9552	96.2913	99.1552	96.0473	97.3845	95.9572	96.9359	97.11	96.3555
11	98.1737	96.7291	94.7689	94.8885	97.4826	97.933	98.1558	96.5262	98.553	98.002	96.7623	96.8218	97.2963	97.9652	97.3902	96.8275	98.755	97.3105	98.3027	97.1066	98.0153	97.5627	96.8878
12	97.9873	97.0784	95.661	95.7249	98.1253	98.1397	98.2941	95.9567	99.1961	98.1714	96.8548	97.4933	98	98.5941	97.9991	97.1403	99.6887	97.3513	98.3027	97.6615	97.8412	97.8064	96.4783
13	98.6955	97.9359	95.9854	96.4219	98.5003	98.4704	98.248	96.754	99.2363	98.747	97.9648	97.538	98.1852	98.5202	98.6516	97.5871	99.9111	98.2885	98.8036	97.503	98.5724	98.1198	98.1573
14	98.8819	97.9041	97.4858	96.4219	98.3396	98.7185	99.0318	97.3804	99.4373	99.0857	98.7049	98.3438	98	98.1872	98.9561	98.168	100.222	98.0848	99.4992	97.939	99.0251	98.6421	97.8297
15	99.0682	99.0473	97.8913	96.8866	98.6609	98.6771	98.9396	98.4624	99.1961	99.1195	97.6411	97.9857	98.9259	98.9641	99.652	98.4808	100.178	98.37	99.1375	99.0091	99.0947	98.7117	98.2801
16	99.3664	99.3014	98.5401	98.1877	99.2501	100.083	99.7695	99.8292	100.121	99.3566	98.6586	98.4781	99.4444	99.2601	99.652	98.4361	100.934	98.2885	100	99.0487	99.5473	98.9903	99.0991
17	99.2546	99.3966	98.2563	98.9312	99.8393	99.1732	100.323	98.5194	99.5579	99.3227	99.2137	98.8809	99.7037	99.3711	99.5215	99.1957	99.6443	98.4108	99.9165	99.0487	99.4429	98.9903	98.6487
18	99.5155	100.032	98.4185	99.3494	99.8393	100	100.369	99.2597	99.5177	99.8984	99.445	99.3733	99.5556	99.556	100	99.1957	100.178	98.8183	100.306	99.2469	100.07	100.035	99.8772
19	100.298	100.222	99.4728	98.7454	99.8393	99.3386	100.415	98.7472	100.08	100.135	99.4912	99.8657	99.6296	99.0011	100.348	99.5085	100	98.7775	100.278	99.6829	99.8259	99.5125	100.409
20	100	100	100	100	100	100	100	100	100	100	100	100	100	100	100	100		100	100	100	100	100	100

## Sheet: Figure 2C
Amide I (normalized)
DNAblunt	DNA3'P	DNA5'P	DNAnick
588.951	627.833	488.205	633.662
656.548	529.349	564.633	549.083
559.516	436.403	503.943	502.772
522.77
400.101
544.772
619.081
489.408
700.048
479.007
473.903

## Sheet: Figure 2D and Suppl. Figure S1E
	Water correction + baseline correction + normalization to the area under the curve															Difference spectra
Wavenumber [cm-1]	Absorbance															ΔAbsorbance
	DNAblunt					DNA3'P			DNA5'P			DNAnick				DNAblunt - DNA3'P															DNAblunt - DNA5'P															DNAblunt - DNAnick
1710.1	1.3626e-06	5.12068e-07	-1.90885e-06	1.07174e-06	-1.24001e-06	-1.5582e-06	1.11351e-06	1.33245e-06	8.32437e-07	-5.15996e-07	1.09995e-06	1.5363e-06	-3.12944e-07	-7.10932e-07		2.9208e-06	2.49083e-07	2.07027e-06	-6.01446e-07	-3.50649e-07	-3.02236e-06	3.0144e-08	-8.20385e-07	-3.2413e-06	2.62994e-06	-4.17723e-08	-2.60712e-07	3.18194e-07	-2.35352e-06	-2.57246e-06	5.30161e-07	1.87859e-06	2.62649e-07	-3.20369e-07	1.02806e-06	-5.8788e-07	-2.74129e-06	-1.39285e-06	-3.0088e-06	2.39305e-07	1.58774e-06	-2.82066e-08	-2.07244e-06	-7.24011e-07	-2.33995e-06	-1.73706e-07	-1.02424e-06	8.25012e-07	-3.44515e-06
1709.62	-1.06308e-07	-2.74771e-07	-3.41529e-06	-1.51907e-06	-4.46717e-06	-5.57441e-06	7.13714e-07	-1.37736e-06	-1.67689e-06	-3.13578e-06	-1.36888e-06	2.7604e-06	1.08764e-06	3.18913e-08		5.4681e-06	-8.20022e-07	5.29964e-06	-9.88485e-07	2.15912e-06	-4.129e-06	1.27105e-06	1.10258e-06	-2.03793e-06	4.05534e-06	-2.23278e-06	-1.41714e-07	1.10724e-06	-5.18089e-06	-3.08982e-06	1.57058e-06	3.02947e-06	1.26257e-06	1.40212e-06	2.86101e-06	1.09411e-06	-1.7384e-06	-2.79509e-07	-2.04641e-06	1.57819e-07	1.61671e-06	-1.50192e-07	-2.79028e-06	-1.33139e-06	-3.09829e-06	-2.86671e-06	-3.03518e-06	-1.36241e-06	-6.17569e-06
1709.13	-1.12928e-06	-4.85217e-07	-3.98919e-06	-3.64745e-06	-6.81641e-06	-8.68802e-06	8.95486e-07	-3.44454e-06	-3.37576e-06	-5.0926e-06	-3.06889e-06	5.03276e-06	2.79707e-06	2.25538e-06		7.55874e-06	-2.02476e-06	8.20281e-06	-1.3807e-06	4.69883e-06	-4.88468e-06	2.31526e-06	2.95932e-06	-5.44653e-07	5.04058e-06	-4.54293e-06	-2.02906e-07	1.87161e-06	-7.7119e-06	-3.37187e-06	2.24648e-06	3.96332e-06	1.93961e-06	2.89054e-06	4.60738e-06	2.58367e-06	-6.13438e-07	1.1034e-06	-9.20307e-07	-2.71691e-07	1.44515e-06	-5.7856e-07	-3.44066e-06	-1.72382e-06	-3.74753e-06	-6.16204e-06	-5.51797e-06	-3.28228e-06	-9.02195e-06
1708.65	-1.42672e-06	1.10218e-07	-3.40765e-06	-5.27083e-06	-8.19397e-06	-1.06739e-05	1.8763e-06	-4.8859e-06	-4.02122e-06	-6.16216e-06	-3.7157e-06	8.59208e-06	5.07458e-06	5.89238e-06		9.24717e-06	-3.30302e-06	1.07841e-05	-1.76609e-06	7.26624e-06	-5.28395e-06	3.45919e-06	4.99612e-06	1.47825e-06	5.40306e-06	-7.14713e-06	-3.84927e-07	2.47992e-06	-1.00703e-05	-3.30806e-06	2.5945e-06	4.73544e-06	2.28898e-06	4.13143e-06	6.27238e-06	3.82591e-06	6.13564e-07	2.75451e-06	3.08044e-07	-1.24961e-06	8.91328e-07	-1.55513e-06	-4.17275e-06	-2.03181e-06	-4.47827e-06	-1.00188e-05	-8.48186e-06	-4.96437e-06	-1.19997e-05
1708.17	-1.06828e-06	1.48866e-06	-1.69453e-06	-6.28428e-06	-8.52974e-06	-1.1481e-05	3.59145e-06	-5.6255e-06	-3.68142e-06	-6.38882e-06	-3.2905e-06	1.33488e-05	7.92828e-06	1.09791e-05		1.04128e-05	-4.65973e-06	1.29697e-05	-2.1028e-06	9.78651e-06	-5.28599e-06	4.55721e-06	7.11415e-06	3.93096e-06	5.19676e-06	-9.87573e-06	-6.58781e-07	2.95131e-06	-1.21212e-05	-2.90424e-06	2.61314e-06	5.32053e-06	2.22222e-06	5.17008e-06	7.87747e-06	4.77915e-06	1.98689e-06	4.69428e-06	1.59596e-06	-2.60286e-06	1.04538e-07	-2.99378e-06	-4.84832e-06	-2.14092e-06	-5.23924e-06	-1.44171e-05	-1.18601e-05	-6.43962e-06	-1.50433e-05
1707.68	2.57175e-08	3.70009e-06	1.1944e-06	-6.66998e-06	-7.84347e-06	-1.10159e-05	6.12729e-06	-5.56256e-06	-2.29336e-06	-5.71264e-06	-1.64353e-06	1.93607e-05	1.14659e-05	1.75162e-05		1.10416e-05	-6.10157e-06	1.4716e-05	-2.4272e-06	1.22103e-05	-4.93289e-06	5.58827e-06	9.26264e-06	6.75696e-06	4.34593e-06	-1.27973e-05	-1.10742e-06	3.17244e-06	-1.39708e-05	-2.28091e-06	2.31907e-06	5.73836e-06	1.66925e-06	5.99344e-06	9.41273e-06	5.34362e-06	3.48776e-06	6.90704e-06	2.83793e-06	-4.37662e-06	-9.57337e-07	-5.02645e-06	-5.55012e-06	-2.13083e-06	-6.19994e-06	-1.9335e-05	-1.56606e-05	-7.7658e-06	-1.81663e-05
1707.2	1.95511e-06	6.84417e-06	5.3244e-06	-6.12595e-06	-5.8147e-06	-9.18521e-06	9.53353e-06	-4.59667e-06	2.2728e-07	-4.02952e-06	1.35373e-06	2.66671e-05	1.58052e-05	2.55399e-05		1.11403e-05	-7.57842e-06	1.60294e-05	-2.68936e-06	1.45096e-05	-4.20913e-06	6.55178e-06	1.14408e-05	9.92107e-06	3.05926e-06	-1.56595e-05	-1.52928e-06	3.3705e-06	-1.53482e-05	-1.21803e-06	1.72783e-06	5.98462e-06	6.01377e-07	6.61689e-06	1.08737e-05	5.49044e-06	5.09712e-06	9.35392e-06	3.97067e-06	-6.35323e-06	-2.09643e-06	-7.47968e-06	-6.04198e-06	-1.78519e-06	-7.16843e-06	-2.4712e-05	-1.98229e-05	-8.96099e-06	-2.13427e-05
1706.72	4.81955e-06	1.10042e-05	1.07175e-05	-4.57175e-06	-2.48701e-06	-5.80293e-06	1.38969e-05	-2.65211e-06	3.94331e-06	-1.27952e-06	5.82952e-06	3.53447e-05	2.10628e-05	3.50387e-05		1.06225e-05	-9.07732e-06	1.68071e-05	-2.8927e-06	1.65205e-05	-3.17935e-06	7.47166e-06	1.36563e-05	1.33696e-05	1.23118e-06	-1.84686e-05	-1.91963e-06	3.31592e-06	-1.63839e-05	1.65106e-07	8.76233e-07	6.09907e-06	-1.00997e-06	7.06086e-06	1.22837e-05	5.17465e-06	6.77421e-06	1.1997e-05	4.888e-06	-8.51506e-06	-3.29223e-06	-1.04013e-05	-6.43032e-06	-1.20749e-06	-8.31653e-06	-3.05251e-05	-2.43405e-05	-1.00586e-05	-2.46271e-05
1706.24	8.73868e-06	1.62961e-05	1.74173e-05	-1.85992e-06	2.25671e-06	-7.5258e-07	1.93284e-05	3.21623e-07	9.00232e-06	2.67054e-06	1.19122e-05	4.54321e-05	2.73659e-05	4.60258e-05		9.49126e-06	-1.05898e-05	1.70487e-05	-3.03232e-06	1.81698e-05	-1.91118e-06	8.41706e-06	1.59745e-05	1.70956e-05	-1.10734e-06	-2.11884e-05	-2.18154e-06	3.00929e-06	-1.70717e-05	1.93509e-06	-2.63644e-07	6.06814e-06	-3.17357e-06	7.2938e-06	1.36256e-05	4.38387e-06	8.41494e-06	1.47467e-05	5.50502e-06	-1.08622e-05	-4.53046e-06	-1.37722e-05	-6.74561e-06	-4.13825e-07	-9.65553e-06	-3.66934e-05	-2.9136e-05	-1.10698e-05	-2.80149e-05
1705.76	1.38714e-05	2.28533e-05	2.54674e-05	2.17813e-06	8.5569e-06	6.10549e-06	2.59271e-05	4.35745e-06	1.55092e-05	7.92471e-06	1.9709e-05	5.7007e-05	3.48512e-05	5.83983e-05		7.76594e-06	-1.20557e-05	1.67478e-05	-3.07384e-06	1.93619e-05	-4.59721e-07	9.51397e-06	1.84958e-05	2.111e-05	-3.92736e-06	-2.3749e-05	-2.17932e-06	2.45141e-06	-1.73702e-05	4.19944e-06	-1.63778e-06	5.94672e-06	-5.83754e-06	7.34408e-06	1.49286e-05	3.14432e-06	9.9582e-06	1.75427e-05	5.75844e-06	-1.33311e-05	-5.74658e-06	-1.75308e-05	-6.95231e-06	6.32189e-07	-1.11521e-05	-4.31356e-05	-3.41537e-05	-1.19979e-05	-3.15396e-05
1705.27	2.02669e-05	3.06855e-05	3.48221e-05	7.71079e-06	1.65074e-05	1.48454e-05	3.3763e-05	9.71588e-06	2.35426e-05	1.45267e-05	2.92378e-05	7.00941e-05	4.35548e-05	7.23631e-05		5.42146e-06	-1.34962e-05	1.58401e-05	-3.07758e-06	1.99767e-05	1.05909e-06	1.0551e-05	2.09696e-05	2.51063e-05	-7.13461e-06	-2.60523e-05	-2.00509e-06	1.66197e-06	-1.72557e-05	6.79149e-06	-3.27578e-06	5.74018e-06	-8.97097e-06	7.14282e-06	1.61588e-05	1.44762e-06	1.12795e-05	2.02955e-05	5.5843e-06	-1.58318e-05	-6.81589e-06	-2.1527e-05	-7.03527e-06	1.98069e-06	-1.27305e-05	-4.98272e-05	-3.94086e-05	-1.28694e-05	-3.52719e-05
1704.79	2.82646e-05	4.01381e-05	4.57246e-05	1.49488e-05	2.6225e-05	2.58307e-05	4.31393e-05	1.63796e-05	3.34296e-05	2.28331e-05	4.07618e-05	8.49122e-05	5.37741e-05	8.78179e-05		2.43384e-06	-1.48747e-05	1.43074e-05	-3.00114e-06	1.98939e-05	2.58531e-06	1.18849e-05	2.37585e-05	2.93449e-05	-1.08819e-05	-2.81905e-05	-1.43087e-06	3.94308e-07	-1.69143e-05	9.84537e-06	-5.16505e-06	5.43143e-06	-1.24973e-05	6.70852e-06	1.7305e-05	-6.237e-07	1.2295e-05	2.28915e-05	4.96275e-06	-1.84808e-05	-7.88435e-06	-2.58131e-05	-7.20459e-06	3.39189e-06	-1.45368e-05	-5.66477e-05	-4.47741e-05	-1.3636e-05	-3.91877e-05
1704.31	3.79329e-05	5.1238e-05	5.81502e-05	2.40396e-05	3.78504e-05	3.91123e-05	5.41508e-05	2.44491e-05	4.52485e-05	3.29326e-05	5.42355e-05	0.000101487	6.55552e-05	0.000104787		-1.17938e-06	-1.62178e-05	1.21257e-05	-2.91271e-06	1.90379e-05	3.99945e-06	1.34838e-05	2.67889e-05	3.37011e-05	-1.50727e-05	-3.01111e-05	-4.095e-07	-1.26195e-06	-1.63004e-05	1.34012e-05	-7.3156e-06	5.00031e-06	-1.63026e-05	5.98953e-06	1.83054e-05	-2.99746e-06	1.29017e-05	2.52176e-05	3.9147e-06	-2.12089e-05	-8.89297e-06	-3.01959e-05	-7.39816e-06	4.91775e-06	-1.63851e-05	-6.35539e-05	-5.02488e-05	-1.43172e-05	-4.33366e-05
1703.82	4.94306e-05	6.41512e-05	7.21638e-05	3.53979e-05	5.17333e-05	5.4806e-05	6.69942e-05	3.40745e-05	5.91892e-05	4.49876e-05	6.97863e-05	0.000119875	7.9014e-05	0.00012327		-5.37541e-06	-1.75636e-05	9.34516e-06	-2.84303e-06	1.73578e-05	5.16962e-06	1.53561e-05	3.00767e-05	3.80893e-05	-1.94081e-05	-3.15963e-05	1.32339e-06	-3.07276e-06	-1.5261e-05	1.76587e-05	-9.7586e-06	4.443e-06	-2.03557e-05	4.96197e-06	1.91636e-05	-5.63515e-06	1.29746e-05	2.71762e-05	2.3775e-06	-2.37913e-05	-9.58971e-06	-3.43884e-05	-7.45595e-06	6.74565e-06	-1.80531e-05	-7.04445e-05	-5.5724e-05	-1.48628e-05	-4.77113e-05
1703.34	6.29753e-05	7.90107e-05	8.79165e-05	4.87846e-05	6.75963e-05	7.30511e-05	8.18909e-05	4.5431e-05	7.53782e-05	5.922e-05	8.74367e-05	0.000140211	9.42766e-05	0.000143291		-1.00758e-05	-1.89156e-05	5.95959e-06	-2.88017e-06	1.48654e-05	6.02561e-06	1.75443e-05	3.35797e-05	4.24855e-05	-2.42665e-05	-3.31063e-05	3.35362e-06	-5.45482e-06	-1.42946e-05	2.21653e-05	-1.24029e-05	3.75527e-06	-2.44614e-05	3.63252e-06	1.97907e-05	-8.426e-06	1.25383e-05	2.86965e-05	4.7978e-07	-2.65936e-05	-1.04354e-05	-3.86521e-05	-7.78189e-06	8.37628e-06	-1.98404e-05	-7.72362e-05	-6.12008e-05	-1.5266e-05	-5.2295e-05
1702.86	7.87248e-05	9.59825e-05	0.000105472	6.45719e-05	8.58128e-05	9.3963e-05	9.90493e-05	5.86938e-05	9.39842e-05	7.58374e-05	0.000107293	0.000162534	0.000111479	0.000164873		-1.52382e-05	-2.03245e-05	2.01955e-06	-3.06673e-06	1.15093e-05	6.42303e-06	2.0031e-05	3.72888e-05	4.67785e-05	-2.9391e-05	-3.44773e-05	5.87817e-06	-8.1502e-06	-1.32365e-05	2.7119e-05	-1.52594e-05	2.88737e-06	-2.85679e-05	1.99834e-06	2.01451e-05	-1.13101e-05	1.14881e-05	2.96349e-05	-1.82034e-06	-2.94122e-05	-1.12654e-05	-4.27207e-05	-8.1714e-06	9.97539e-06	-2.14799e-05	-8.38092e-05	-6.65514e-05	-1.54964e-05	-5.70616e-05
1702.38	9.68767e-05	0.000115233	0.000125047	8.29293e-05	0.000106523	0.000117576	0.000118691	7.40883e-05	0.000115091	9.50173e-05	0.000129483	0.000186919	0.000130766	0.000188041		-2.06991e-05	-2.1814e-05	-2.34301e-06	-3.45786e-06	7.47126e-06	6.35641e-06	2.27884e-05	4.11445e-05	5.09588e-05	-3.46465e-05	-3.57614e-05	8.84101e-06	-1.10526e-05	-1.21674e-05	3.24349e-05	-1.82147e-05	1.85937e-06	-3.26059e-05	1.41366e-07	2.02155e-05	-1.42498e-05	9.95563e-06	3.00297e-05	-4.43551e-06	-3.21621e-05	-1.2088e-05	-4.65533e-05	-8.5682e-06	1.15059e-05	-2.29593e-05	-9.00424e-05	-7.16863e-05	-1.55327e-05	-6.1872e-05
1701.9	0.000117628	0.000136911	0.000146748	0.000104046	0.000129868	0.00014397	0.000141073	9.21043e-05	0.000138805	0.000116982	0.00015407	0.000213443	0.000152272	0.000213041		-2.63425e-05	-2.34451e-05	-7.05919e-06	-4.16176e-06	2.77798e-06	5.6754e-06	2.55233e-05	4.48066e-05	5.46438e-05	-3.99238e-05	-3.70264e-05	1.1942e-05	-1.41018e-05	-1.12044e-05	3.7764e-05	-2.11779e-05	6.45418e-07	-3.64425e-05	-1.89456e-06	1.99287e-05	-1.71592e-05	7.9426e-06	2.97659e-05	-7.32206e-06	-3.47592e-05	-1.29359e-05	-5.00239e-05	-8.93721e-06	1.28861e-05	-2.42019e-05	-9.58155e-05	-7.65322e-05	-1.53613e-05	-6.6695e-05
1701.41	0.000141065	0.000161077	0.000170702	0.00012805	0.000155989	0.000173079	0.000166289	0.000112613	0.000165121	0.000141806	0.000181116	0.000242073	0.000176073	0.000239497		-3.20138e-05	-2.52243e-05	-1.20018e-05	-5.21237e-06	-2.37675e-06	4.41271e-06	2.84518e-05	4.84638e-05	5.80888e-05	-4.50293e-05	-3.82399e-05	1.54363e-05	-1.70896e-05	-1.03002e-05	4.3376e-05	-2.40562e-05	-7.40871e-07	-4.00513e-05	-4.04424e-06	1.92711e-05	-2.00393e-05	5.58084e-06	2.88962e-05	-1.04143e-05	-3.70717e-05	-1.37564e-05	-5.30668e-05	-9.13206e-06	1.41833e-05	-2.51272e-05	-0.000101008	-8.09962e-05	-1.49957e-05	-7.13712e-05
1700.93	0.000167586	0.000188093	0.000197239	0.000155087	0.000185038	0.000205091	0.000194718	0.000136106	0.00019424	0.000169861	0.000210905	0.000273066	0.000202494	0.000267678		-3.75047e-05	-2.71315e-05	-1.69977e-05	-6.62458e-06	-7.85233e-06	2.52084e-06	3.14806e-05	5.19876e-05	6.1133e-05	-5.00035e-05	-3.96304e-05	1.89818e-05	-2.00525e-05	-9.67929e-06	4.89329e-05	-2.66537e-05	-2.27459e-06	-4.33189e-05	-6.14677e-06	1.82323e-05	-2.2812e-05	2.99865e-06	2.73778e-05	-1.36666e-05	-3.91525e-05	-1.47734e-05	-5.58178e-05	-9.20148e-06	1.51776e-05	-2.58667e-05	-0.00010548	-8.49731e-05	-1.44004e-05	-7.58277e-05
1700.45	0.000197239	0.000218003	0.000226485	0.000185266	0.000217134	0.000239963	0.000226415	0.000162857	0.000226136	0.000201177	0.000243497	0.000306389	0.000231628	0.000297668		-4.27241e-05	-2.91761e-05	-2.196e-05	-8.41197e-06	-1.34784e-05	6.95745e-08	3.43817e-05	5.51459e-05	6.36274e-05	-5.46972e-05	-4.11492e-05	2.24086e-05	-2.28291e-05	-9.2811e-06	5.42767e-05	-2.88967e-05	-3.93844e-06	-4.62585e-05	-8.13253e-06	1.68257e-05	-2.54943e-05	3.49009e-07	2.53073e-05	-1.70128e-05	-4.08698e-05	-1.59115e-05	-5.82316e-05	-9.00167e-06	1.59566e-05	-2.63635e-05	-0.00010915	-8.83861e-05	-1.36251e-05	-7.99045e-05
1699.96	0.000230162	0.000250924	0.000258592	0.000218646	0.000252257	0.000277695	0.000261468	0.00019312	0.000260788	0.00023589	0.000279001	0.000342119	0.000263633	0.00032956		-4.75331e-05	-3.13063e-05	-2.6771e-05	-1.05442e-05	-1.91027e-05	-2.87585e-06	3.70421e-05	5.78042e-05	6.54725e-05	-5.90494e-05	-4.28226e-05	2.55257e-05	-2.54383e-05	-9.21151e-06	5.91369e-05	-3.06261e-05	-5.72849e-06	-4.8839e-05	-9.86396e-06	1.50336e-05	-2.80769e-05	-2.19564e-06	2.2702e-05	-2.04086e-05	-4.21424e-05	-1.72448e-05	-6.03553e-05	-8.5313e-06	1.63663e-05	-2.67442e-05	-0.000111957	-9.11952e-05	-1.27087e-05	-8.35269e-05
1699.48	0.000266514	0.000286973	0.000293703	0.000255445	0.00029067	0.000318322	0.000299964	0.000227044	0.000298282	0.000274091	0.000317523	0.000380353	0.000298672	0.000363463		-5.18083e-05	-3.34502e-05	-3.13484e-05	-1.29904e-05	-2.46191e-05	-6.26106e-06	3.94691e-05	5.9929e-05	6.66583e-05	-6.28763e-05	-4.45183e-05	2.84011e-05	-2.76519e-05	-9.29381e-06	6.36255e-05	-3.17688e-05	-7.57745e-06	-5.10093e-05	-1.13089e-05	1.28824e-05	-3.05495e-05	-4.57963e-06	1.96117e-05	-2.38202e-05	-4.28369e-05	-1.86455e-05	-6.20774e-05	-7.61239e-06	1.6579e-05	-2.68529e-05	-0.000113839	-9.33795e-05	-1.1699e-05	-8.66502e-05
1699	0.000306374	0.000326269	0.000331969	0.000295622	0.000332343	0.000361844	0.000341891	0.000264808	0.000338599	0.000315812	0.000359107	0.000421148	0.000336914	0.000399517		-5.54701e-05	-3.55172e-05	-3.55748e-05	-1.56219e-05	-2.98754e-05	-9.92245e-06	4.15656e-05	6.14609e-05	6.71603e-05	-6.62222e-05	-4.62693e-05	3.08135e-05	-2.95006e-05	-9.54764e-06	6.75351e-05	-3.22251e-05	-9.43772e-06	-5.27333e-05	-1.23298e-05	1.04576e-05	-3.2838e-05	-6.63038e-06	1.6157e-05	-2.71386e-05	-4.29772e-05	-2.01898e-05	-6.34854e-05	-6.25556e-06	1.65318e-05	-2.67638e-05	-0.000114774	-9.48791e-05	-1.06449e-05	-8.91797e-05
1698.52	0.000349834	0.000368855	0.000373489	0.000339261	0.000377279	0.000408263	0.000387251	0.000306513	0.000381803	0.0003611	0.00040382	0.000464603	0.000378495	0.000437855		-5.84295e-05	-3.74179e-05	-3.94083e-05	-1.83967e-05	-3.47737e-05	-1.37621e-05	4.33202e-05	6.23414e-05	6.6976e-05	-6.90025e-05	-4.79909e-05	3.27472e-05	-3.09844e-05	-9.97283e-06	7.07653e-05	-3.19696e-05	-1.12662e-05	-5.3986e-05	-1.29485e-05	7.75491e-06	-3.49649e-05	-8.31386e-06	1.23895e-05	-3.03302e-05	-4.25427e-05	-2.18393e-05	-6.45591e-05	-4.52457e-06	1.61788e-05	-2.65409e-05	-0.000114769	-9.57482e-05	-9.64013e-06	-9.11136e-05
1698.04	0.000396964	0.000414807	0.000418353	0.000386333	0.000425501	0.000457592	0.000435998	0.000352094	0.000427917	0.000409959	0.000451651	0.000510795	0.000423563	0.000478527		-6.0628e-05	-3.90338e-05	-4.27845e-05	-2.11903e-05	-3.9239e-05	-1.76448e-05	4.48699e-05	6.27134e-05	6.62589e-05	-7.12592e-05	-4.9665e-05	3.42387e-05	-3.20907e-05	-1.04966e-05	7.34072e-05	-3.09532e-05	-1.29951e-05	-5.46873e-05	-1.31097e-05	4.84838e-06	-3.68438e-05	-9.56424e-06	8.39387e-06	-3.32983e-05	-4.15844e-05	-2.36263e-05	-6.53185e-05	-2.416e-06	1.55421e-05	-2.615e-05	-0.000113831	-9.59874e-05	-8.75537e-06	-9.24419e-05
1697.56	0.000448006	0.00046437	0.000466822	0.000436829	0.000477	0.000509991	0.000488291	0.000401762	0.000477215	0.000462541	0.000502808	0.000559973	0.000472407	0.000521825		-6.19857e-05	-4.02853e-05	-4.56213e-05	-2.3921e-05	-4.31693e-05	-2.1469e-05	4.62438e-05	6.26082e-05	6.50601e-05	-7.31619e-05	-5.14616e-05	3.50676e-05	-3.29913e-05	-1.1291e-05	7.52382e-05	-2.92088e-05	-1.45352e-05	-5.48026e-05	-1.28445e-05	1.82914e-06	-3.84382e-05	-1.03925e-05	4.28108e-06	-3.59863e-05	-4.03851e-05	-2.57115e-05	-6.59789e-05	-2.14456e-07	1.44591e-05	-2.58082e-05	-0.000111967	-9.5603e-05	-8.03709e-06	-9.31511e-05
1697.08	0.000502573	0.00051713	0.000518518	0.000490712	0.000531754	0.000564981	0.000543667	0.000455402	0.00052928	0.00051836	0.000556829	0.000611798	0.000524699	0.000567763		-6.24083e-05	-4.1094e-05	-4.7851e-05	-2.65367e-05	-4.64631e-05	-2.51489e-05	4.71704e-05	6.17278e-05	6.31156e-05	-7.42688e-05	-5.29545e-05	3.53099e-05	-3.32266e-05	-1.19123e-05	7.63522e-05	-2.67075e-05	-1.57871e-05	-5.42563e-05	-1.21502e-05	-1.2298e-06	-3.96989e-05	-1.07624e-05	1.58019e-07	-3.83111e-05	-3.8568e-05	-2.76476e-05	-6.61168e-05	2.47422e-06	1.33946e-05	-2.50745e-05	-0.000109225	-9.46681e-05	-7.56892e-06	-9.32802e-05
1696.6	0.000560848	0.000573282	0.00057365	0.00054792	0.000589696	0.000622711	0.000602249	0.000512967	0.000584389	0.000577568	0.000613835	0.000666462	0.000580671	0.000616462		-6.18631e-05	-4.14015e-05	-4.94294e-05	-2.89678e-05	-4.90612e-05	-2.85996e-05	4.78811e-05	6.03148e-05	6.06829e-05	-7.47908e-05	-5.43292e-05	3.49533e-05	-3.30151e-05	-1.25535e-05	7.67291e-05	-2.35408e-05	-1.67201e-05	-5.29868e-05	-1.11071e-05	-4.28642e-06	-4.05531e-05	-1.07389e-05	-3.91826e-06	-4.0185e-05	-3.64685e-05	-2.96479e-05	-6.59146e-05	5.30726e-06	1.21279e-05	-2.41388e-05	-0.000105614	-9.31807e-05	-7.38907e-06	-9.28125e-05
1696.11	0.000622805	0.000632794	0.000632187	0.000608263	0.000650701	0.000683079	0.000663968	0.000574307	0.000642531	0.000640007	0.000673752	0.000723987	0.000640305	0.000667948		-6.02742e-05	-4.11633e-05	-5.02845e-05	-3.11736e-05	-5.08913e-05	-3.17804e-05	4.84978e-05	5.84875e-05	5.78806e-05	-7.48159e-05	-5.5705e-05	3.39561e-05	-3.23777e-05	-1.32668e-05	7.63943e-05	-1.97265e-05	-1.7202e-05	-5.0948e-05	-9.73687e-06	-7.21235e-06	-4.09583e-05	-1.03437e-05	-7.81918e-06	-4.15651e-05	-3.42683e-05	-3.17437e-05	-6.54897e-05	8.16998e-06	1.06945e-05	-2.30514e-05	-0.000101183	-9.1193e-05	-7.511e-06	-9.17998e-05
1695.63	0.000688317	0.000695588	0.000694069	0.000671803	0.000714835	0.000745981	0.000728688	0.000639224	0.000703731	0.00070556	0.000736445	0.000784375	0.000703529	0.000722304		-5.76641e-05	-4.03708e-05	-5.0393e-05	-3.30998e-05	-5.19126e-05	-3.46193e-05	4.90935e-05	5.63645e-05	5.4845e-05	-7.41783e-05	-5.68851e-05	3.25792e-05	-3.11467e-05	-1.38535e-05	7.56108e-05	-1.54137e-05	-1.72431e-05	-4.81279e-05	-8.14268e-06	-9.97203e-06	-4.08569e-05	-9.6622e-06	-1.14916e-05	-4.23764e-05	-3.1928e-05	-3.37573e-05	-6.46422e-05	1.11036e-05	9.27428e-06	-2.16106e-05	-9.6058e-05	-8.8787e-05	-7.94046e-06	-9.03065e-05
1695.15	0.000757262	0.000761551	0.0007592	0.000738318	0.000781904	0.000811305	0.000796315	0.00070752	0.00076796	0.000774026	0.000801798	0.000847573	0.000770228	0.00077952		-5.40433e-05	-3.90529e-05	-4.9754e-05	-3.47636e-05	-5.21059e-05	-3.71154e-05	4.97423e-05	5.40316e-05	5.16797e-05	-7.2987e-05	-5.79966e-05	3.07986e-05	-2.94018e-05	-1.44114e-05	7.43838e-05	-1.06981e-05	-1.67644e-05	-4.4536e-05	-6.40883e-06	-1.24751e-05	-4.02467e-05	-8.76067e-06	-1.48269e-05	-4.25985e-05	-2.96418e-05	-3.5708e-05	-6.34796e-05	1.39434e-05	7.87714e-06	-1.98945e-05	-9.03109e-05	-8.60216e-05	-8.67681e-06	-8.83734e-05
1694.67	0.000829414	0.000830529	0.000827474	0.000807664	0.000851769	0.000878984	0.000866678	0.000778687	0.000835179	0.00084526	0.000869663	0.000913544	0.000840231	0.000839479		-4.957e-05	-3.72634e-05	-4.84558e-05	-3.61492e-05	-5.15105e-05	-3.92039e-05	5.07274e-05	5.18416e-05	4.87869e-05	-7.13201e-05	-5.90136e-05	2.89773e-05	-2.72152e-05	-1.49087e-05	7.30821e-05	-5.7642e-06	-1.58459e-05	-4.02485e-05	-4.65002e-06	-1.47318e-05	-3.91344e-05	-7.70473e-06	-1.77865e-05	-4.21891e-05	-2.75144e-05	-3.75961e-05	-6.19987e-05	1.65905e-05	6.50876e-06	-1.78938e-05	-8.41301e-05	-8.30159e-05	-9.70217e-06	-8.60706e-05
1694.18	0.000904366	0.000902196	0.00089857	0.000879653	0.000924269	0.000948753	0.000939428	0.000852717	0.000905131	0.000918883	0.000939741	0.000982044	0.000913162	0.000902458		-4.43867e-05	-3.50615e-05	-4.65567e-05	-3.72316e-05	-5.01826e-05	-4.08574e-05	5.16492e-05	4.94792e-05	4.58533e-05	-6.91001e-05	-5.97749e-05	2.69358e-05	-2.44838e-05	-1.51586e-05	7.15521e-05	-7.64519e-07	-1.45171e-05	-3.53749e-05	-2.93456e-06	-1.66872e-05	-3.7545e-05	-6.56043e-06	-2.0313e-05	-4.11708e-05	-2.54779e-05	-3.92305e-05	-6.00883e-05	1.91384e-05	5.38579e-06	-1.5472e-05	-7.76775e-05	-7.98475e-05	-1.09662e-05	-8.34734e-05
1693.7	0.000982152	0.000976647	0.000972611	0.000954108	0.000999218	0.00102	0.00101	0.000929077	0.000978041	0.000994982	0.00101	0.00105	0.000989061	0.000968269		-3.86959e-05	-3.25376e-05	-4.42009e-05	-3.80426e-05	-4.82369e-05	-4.20786e-05	5.30755e-05	4.75705e-05	4.35345e-05	-6.67403e-05	-6.05821e-05	2.50311e-05	-2.163e-05	-1.54717e-05	7.01414e-05	4.11088e-06	-1.283e-05	-3.00255e-05	-1.39413e-06	-1.8335e-05	-3.55305e-05	-5.43013e-06	-2.2371e-05	-3.95665e-05	-2.39336e-05	-4.08744e-05	-5.807e-05	2.11768e-05	4.23595e-06	-1.29596e-05	-7.11723e-05	-7.66773e-05	-1.24141e-05	-8.07133e-05
1693.22	0.00106	0.00105	0.00105	0.00103	0.00108	0.0011	0.00109	0.00101	0.00105	0.00107	0.00109	0.00113	0.00107	0.00104		-3.27561e-05	-2.98059e-05	-4.15327e-05	-3.85825e-05	-4.5787e-05	-4.28368e-05	5.49186e-05	4.6142e-05	4.18876e-05	-6.42103e-05	-6.12601e-05	2.34643e-05	-1.86452e-05	-1.5695e-05	6.90295e-05	8.69311e-06	-1.09084e-05	-2.43782e-05	-8.35002e-08	-1.9685e-05	-3.31548e-05	-4.33783e-06	-2.39393e-05	-3.74092e-05	-2.27611e-05	-4.23626e-05	-5.58325e-05	2.2804e-05	3.20249e-06	-1.02673e-05	-6.4799e-05	-7.35756e-05	-1.39962e-05	-7.78299e-05
1692.73	0.00114	0.00113	0.00113	0.00111	0.00116	0.00117	0.00117	0.00109	0.00113	0.00115	0.00116	0.0012	0.00115	0.00111		-2.68368e-05	-2.697e-05	-3.87359e-05	-3.88691e-05	-4.30037e-05	-4.31369e-05	5.72044e-05	4.53053e-05	4.10375e-05	-6.15222e-05	-6.16554e-05	2.25189e-05	-1.55156e-05	-1.56488e-05	6.85256e-05	1.28347e-05	-8.8422e-06	-1.85891e-05	9.35643e-07	-2.07412e-05	-3.04882e-05	-3.33218e-06	-2.50091e-05	-3.4756e-05	-2.18507e-05	-4.35276e-05	-5.32746e-05	2.41559e-05	2.47902e-06	-7.26792e-06	-5.87701e-05	-7.06692e-05	-1.56224e-05	-7.4937e-05
1692.25	0.00123	0.00121	0.00121	0.00119	0.00124	0.00125	0.00125	0.00117	0.00121	0.00124	0.00124	0.00128	0.00123	0.00118		-2.11526e-05	-2.41493e-05	-3.5964e-05	-3.89607e-05	-3.99878e-05	-4.29845e-05	5.99434e-05	4.5132e-05	4.11082e-05	-5.90468e-05	-6.20435e-05	2.20492e-05	-1.26396e-05	-1.56363e-05	6.84564e-05	1.64075e-05	-6.72009e-06	-1.28151e-05	1.59616e-06	-2.15314e-05	-2.76265e-05	-2.42771e-06	-2.55553e-05	-3.16503e-05	-2.14867e-05	-4.46143e-05	-5.07093e-05	2.49205e-05	1.79291e-06	-4.30211e-06	-5.32126e-05	-6.80239e-05	-1.72567e-05	-7.20478e-05
1691.77	0.00131	0.0013	0.00129	0.00127	0.00132	0.00133	0.00133	0.00125	0.00129	0.00132	0.00132	0.00136	0.00131	0.00126		-1.59375e-05	-2.14364e-05	-3.33656e-05	-3.88645e-05	-3.69071e-05	-4.2406e-05	6.31487e-05	4.57206e-05	4.21791e-05	-5.67605e-05	-6.22594e-05	2.23257e-05	-1.00145e-05	-1.55134e-05	6.90717e-05	1.93064e-05	-4.63163e-06	-7.20136e-06	1.87826e-06	-2.20598e-05	-2.46295e-05	-1.66324e-06	-2.56013e-05	-2.8171e-05	-2.15166e-05	-4.54546e-05	-4.80244e-05	2.52294e-05	1.29139e-06	-1.27834e-06	-4.82627e-05	-6.56908e-05	-1.87897e-05	-6.92323e-05
1691.29	0.0014	0.00138	0.00138	0.00136	0.0014	0.00141	0.00142	0.00133	0.00138	0.0014	0.0014	0.00144	0.0014	0.00134		-1.13905e-05	-1.89108e-05	-3.11097e-05	-3.86301e-05	-3.39084e-05	-4.14287e-05	6.66072e-05	4.68879e-05	4.40893e-05	-5.48051e-05	-6.23255e-05	2.31925e-05	-7.7251e-06	-1.52454e-05	7.02726e-05	2.14851e-05	-2.6546e-06	-1.87733e-06	1.76577e-06	-2.23739e-05	-2.15966e-05	-1.03288e-06	-2.51725e-05	-2.43953e-05	-2.19296e-05	-4.60693e-05	-4.5292e-05	2.51504e-05	1.01076e-06	1.78803e-06	-4.40083e-05	-6.37276e-05	-2.0177e-05	-6.65263e-05
1690.81	0.00149	0.00147	0.00146	0.00144	0.00149	0.00149	0.0015	0.00142	0.00146	0.00149	0.00148	0.00153	0.00149	0.00142		-7.60542e-06	-1.66223e-05	-2.92931e-05	-3.831e-05	-3.10563e-05	-4.00732e-05	7.07307e-05	4.9043e-05	4.72798e-05	-5.33526e-05	-6.23695e-05	2.49835e-05	-5.96308e-06	-1.498e-05	7.2373e-05	2.29179e-05	-8.21706e-07	3.09368e-06	1.23016e-06	-2.25094e-05	-1.8594e-05	-5.33012e-07	-2.42726e-05	-2.03572e-05	-2.28293e-05	-4.65689e-05	-4.26535e-05	2.45602e-05	8.20633e-07	4.73602e-06	-4.05051e-05	-6.21928e-05	-2.13563e-05	-6.3956e-05
1690.33	0.00158	0.00155	0.00155	0.00153	0.00158	0.00158	0.00159	0.0015	0.00155	0.00157	0.00157	0.00161	0.00157	0.0015		-4.6814e-06	-1.45711e-05	-2.80108e-05	-3.79004e-05	-2.84963e-05	-3.8386e-05	7.50309e-05	5.17015e-05	5.1216e-05	-5.22109e-05	-6.21006e-05	2.75013e-05	-4.46606e-06	-1.43557e-05	7.52462e-05	2.36044e-05	8.4905e-07	7.67714e-06	2.75077e-07	-2.24803e-05	-1.56522e-05	-2.10447e-07	-2.29658e-05	-1.61377e-05	-2.39251e-05	-4.66805e-05	-3.98524e-05	2.38198e-05	1.06439e-06	7.89248e-06	-3.77154e-05	-6.10448e-05	-2.22406e-05	-6.15303e-05
1689.85	0.00166	0.00164	0.00164	0.00161	0.00166	0.00167	0.00168	0.00158	0.00164	0.00166	0.00165	0.0017	0.00166	0.00159		-2.60864e-06	-1.27497e-05	-2.72984e-05	-3.74395e-05	-2.62466e-05	-3.63876e-05	7.95637e-05	5.4874e-05	5.59258e-05	-5.15047e-05	-6.16458e-05	3.06676e-05	-3.34356e-06	-1.34846e-05	7.88288e-05	2.35667e-05	2.34299e-06	1.18347e-05	-1.12303e-06	-2.23468e-05	-1.2855e-05	-7.11905e-08	-2.12949e-05	-1.18032e-05	-2.53293e-05	-4.65531e-05	-3.70613e-05	2.28318e-05	1.60807e-06	1.10998e-05	-3.56265e-05	-6.03162e-05	-2.28193e-05	-5.92644e-05
1689.36	0.00175	0.00173	0.00173	0.0017	0.00175	0.00175	0.00176	0.00167	0.00173	0.00175	0.00174	0.00179	0.00175	0.00167		-1.38664e-06	-1.10876e-05	-2.71996e-05	-3.69005e-05	-2.44059e-05	-3.41068e-05	8.42654e-05	5.84525e-05	6.12462e-05	-5.14134e-05	-6.11143e-05	3.42387e-05	-2.72648e-06	-1.24274e-05	8.29256e-05	2.28664e-05	3.67026e-06	1.55764e-05	-2.9465e-06	-2.21427e-05	-1.02365e-05	-1.52815e-07	-1.9349e-05	-7.44279e-06	-2.71603e-05	-4.63565e-05	-3.44503e-05	2.15266e-05	2.33042e-06	1.42366e-05	-3.4166e-05	-5.99789e-05	-2.30202e-05	-5.71852e-05
1688.88	0.00184	0.00181	0.00182	0.00179	0.00184	0.00184	0.00185	0.00175	0.00182	0.00184	0.00182	0.00187	0.00184	0.00176		-8.9336e-07	-9.49893e-06	-2.7657e-05	-3.62626e-05	-2.29255e-05	-3.1531e-05	8.9085e-05	6.23213e-05	6.70529e-05	-5.15823e-05	-6.01879e-05	3.8396e-05	-2.16665e-06	-1.07722e-05	8.78117e-05	2.15717e-05	4.84935e-06	1.89396e-05	-5.1919e-06	-2.19143e-05	-7.82404e-06	-4.60378e-07	-1.71828e-05	-3.09251e-06	-2.91172e-05	-4.58396e-05	-3.17493e-05	2.02984e-05	3.57606e-06	1.76663e-05	-3.32149e-05	-5.99785e-05	-2.28223e-05	-5.5247e-05
1688.4	0.00193	0.0019	0.00191	0.00188	0.00193	0.00193	0.00194	0.00184	0.00191	0.00192	0.00191	0.00196	0.00192	0.00185		-1.03237e-06	-7.91484e-06	-2.86282e-05	-3.55107e-05	-2.18463e-05	-2.87288e-05	9.39425e-05	6.63466e-05	7.31285e-05	-5.2122e-05	-5.90044e-05	4.28529e-05	-1.73488e-06	-8.61734e-06	9.324e-05	1.97509e-05	5.91248e-06	2.19395e-05	-7.84494e-06	-2.16834e-05	-5.65634e-06	-1.06306e-06	-1.49015e-05	1.12553e-06	-3.13387e-05	-4.51771e-05	-2.91501e-05	1.90484e-05	5.20998e-06	2.1237e-05	-3.26499e-05	-6.02458e-05	-2.2222e-05	-5.34639e-05
1687.92	0.00202	0.00199	0.002	0.00197	0.00202	0.00202	0.00203	0.00192	0.002	0.00201	0.00199	0.00205	0.00201	0.00195		-1.6115e-06	-6.19304e-06	-3.00133e-05	-3.45948e-05	-2.10862e-05	-2.56677e-05	9.89256e-05	7.05238e-05	7.94509e-05	-5.29127e-05	-5.74943e-05	4.76244e-05	-1.26678e-06	-5.84831e-06	9.92703e-05	1.75207e-05	6.8959e-06	2.46294e-05	-1.08811e-05	-2.15059e-05	-3.77242e-06	-1.95395e-06	-1.25788e-05	5.15472e-06	-3.37805e-05	-4.44053e-05	-2.66718e-05	1.78654e-05	7.24062e-06	2.49741e-05	-3.22911e-05	-6.06929e-05	-2.12042e-05	-5.17658e-05
1687.43	0.00211	0.00208	0.00209	0.00206	0.00211	0.00211	0.00211	0.002	0.00209	0.0021	0.00208	0.00214	0.0021	0.00204		-2.47238e-06	-4.23693e-06	-3.16879e-05	-3.34525e-05	-2.05859e-05	-2.23505e-05	0.000103448	7.42329e-05	8.53349e-05	-5.37399e-05	-5.55045e-05	5.2181e-05	-4.79786e-07	-2.24434e-06	0.000105441	1.49987e-05	7.81876e-06	2.70295e-05	-1.42168e-05	-2.13968e-05	-2.18604e-06	-3.11484e-06	-1.02948e-05	8.91594e-06	-3.62688e-05	-4.34488e-05	-2.4238e-05	1.69913e-05	9.81135e-06	2.90221e-05	-3.19856e-05	-6.12011e-05	-1.98037e-05	-5.00991e-05
1686.95	0.0022	0.00217	0.00218	0.00215	0.0022	0.0022	0.0022	0.00209	0.00218	0.00219	0.00217	0.00223	0.00219	0.00213		-3.38806e-06	-1.93687e-06	-3.35095e-05	-3.20583e-05	-2.02299e-05	-1.87787e-05	0.000107921	7.78e-05	9.10796e-05	-5.47651e-05	-5.33139e-05	5.65444e-05	5.13306e-07	1.9645e-06	0.000111823	1.23133e-05	8.73009e-06	2.91743e-05	-1.78082e-05	-2.13914e-05	-9.47173e-07	-4.52856e-06	-8.11175e-06	1.23325e-05	-3.90638e-05	-4.2647e-05	-2.22028e-05	1.62146e-05	1.26315e-05	3.30757e-05	-3.14815e-05	-6.1603e-05	-1.80642e-05	-4.83234e-05
1686.47	0.00229	0.00226	0.00227	0.00223	0.00229	0.00229	0.00229	0.00217	0.00228	0.00228	0.00226	0.00232	0.00227	0.00223		-4.16044e-06	8.1787e-07	-3.53206e-05	-3.03423e-05	-1.98937e-05	-1.49154e-05	0.000112076	8.0916e-05	9.63428e-05	-5.57191e-05	-5.07408e-05	6.05175e-05	1.99297e-06	6.97128e-06	0.00011823	9.59977e-06	9.666e-06	3.10688e-05	-2.15604e-05	-2.14941e-05	-9.13009e-08	-6.13353e-06	-6.0673e-06	1.53355e-05	-4.19589e-05	-4.18926e-05	-2.04898e-05	1.57532e-05	1.58194e-05	3.72222e-05	-3.05961e-05	-6.17562e-05	-1.6058e-05	-4.63294e-05
1685.98	0.00238	0.00234	0.00236	0.00232	0.00238	0.00238	0.00237	0.00226	0.00237	0.00237	0.00234	0.0024	0.00236	0.00232		-4.59773e-06	4.05426e-06	-3.69502e-05	-2.82982e-05	-1.94173e-05	-1.07653e-05	0.000115773	8.34202e-05	0.000100953	-5.63205e-05	-4.76685e-05	6.40499e-05	4.27311e-06	1.29251e-05	0.000124644	6.98635e-06	1.06533e-05	3.27124e-05	-2.53661e-05	-2.16991e-05	3.59923e-07	-7.83325e-06	-4.16626e-06	1.78928e-05	-4.47364e-05	-4.10694e-05	-1.90104e-05	1.58572e-05	1.95242e-05	4.15832e-05	-2.91068e-05	-6.14592e-05	-1.38447e-05	-4.39264e-05
1685.5	0.00247	0.00243	0.00245	0.00241	0.00248	0.00247	0.00246	0.00235	0.00246	0.00245	0.00243	0.00249	0.00244	0.00242		-4.51298e-06	7.85436e-06	-3.82646e-05	-2.58972e-05	-1.86235e-05	-6.25617e-06	0.000118942	8.51901e-05	0.000104831	-5.67366e-05	-4.43693e-05	6.67181e-05	7.15833e-06	1.95257e-05	0.000130613	4.6194e-06	1.17268e-05	3.41329e-05	-2.91322e-05	-2.20248e-05	3.8131e-07	-9.49113e-06	-2.38372e-06	2.00224e-05	-4.76042e-05	-4.04968e-05	-1.80907e-05	1.62907e-05	2.33981e-05	4.58042e-05	-2.68197e-05	-6.05713e-05	-1.15467e-05	-4.09302e-05
1685.02	0.00255	0.00252	0.00254	0.0025	0.00257	0.00256	0.00254	0.00243	0.00255	0.00254	0.00252	0.00258	0.00253	0.00252		-3.82765e-06	1.22037e-05	-3.91683e-05	-2.31369e-05	-1.73923e-05	-1.36095e-06	0.000121452	8.61112e-05	0.000107887	-5.67598e-05	-4.07284e-05	6.85196e-05	1.08306e-05	2.6862e-05	0.00013611	2.56667e-06	1.28998e-05	3.52673e-05	-3.27739e-05	-2.24408e-05	-7.33458e-08	-1.0998e-05	-6.64846e-07	2.17026e-05	-5.03655e-05	-4.00323e-05	-1.76649e-05	1.72249e-05	2.75581e-05	4.99255e-05	-2.3599e-05	-5.89396e-05	-9.26579e-06	-3.71637e-05
1684.54	0.00264	0.00261	0.00263	0.00259	0.00266	0.00265	0.00263	0.00252	0.00264	0.00263	0.00261	0.00266	0.00261	0.00261		-2.43788e-06	1.70746e-05	-3.95683e-05	-2.00558e-05	-1.55805e-05	3.93205e-06	0.000123063	8.59326e-05	0.00010992	-5.62873e-05	-3.67748e-05	6.92136e-05	1.53265e-05	3.48391e-05	0.000140827	8.83432e-07	1.41919e-05	3.61291e-05	-3.6247e-05	-2.29385e-05	-1.00134e-06	-1.22592e-05	1.04934e-06	2.29865e-05	-5.2966e-05	-3.96575e-05	-1.77203e-05	1.86478e-05	3.19563e-05	5.38935e-05	-1.93589e-05	-5.64894e-05	-7.1224e-06	-3.25015e-05
1684.06	0.00273	0.00269	0.00272	0.00268	0.00275	0.00273	0.00271	0.00261	0.00273	0.00272	0.0027	0.00275	0.0027	0.00271		-3.95542e-07	2.24001e-05	-3.94599e-05	-1.66643e-05	-1.31161e-05	9.67955e-06	0.000124139	8.50743e-05	0.000111418	-5.54783e-05	-3.26827e-05	6.90559e-05	2.04324e-05	4.3228e-05	0.000144967	-4.24636e-07	1.55662e-05	3.6648e-05	-3.9489e-05	-2.34982e-05	-2.41639e-06	-1.31452e-05	2.84564e-06	2.39274e-05	-5.55074e-05	-3.95166e-05	-1.84348e-05	2.04033e-05	3.63941e-05	5.74759e-05	-1.4101e-05	-5.31654e-05	-5.21067e-06	-2.68215e-05
1683.58	0.00282	0.00278	0.00281	0.00277	0.00285	0.00282	0.00279	0.0027	0.00282	0.00281	0.00279	0.00283	0.00278	0.00281		2.24958e-06	2.80882e-05	-3.88687e-05	-1.30301e-05	-9.96519e-06	1.58734e-05	0.000124219	8.31009e-05	0.000112004	-5.40212e-05	-2.81825e-05	6.79485e-05	2.63162e-05	5.21549e-05	0.000148286	-1.35434e-06	1.70381e-05	3.6803e-05	-4.24726e-05	-2.40801e-05	-4.31526e-06	-1.35691e-05	4.82335e-06	2.45882e-05	-5.76251e-05	-3.92326e-05	-1.94677e-05	2.27123e-05	4.11048e-05	6.08697e-05	-7.88645e-06	-4.90047e-05	-3.62637e-06	-2.01012e-05
1683.1	0.00291	0.00287	0.0029	0.00285	0.00294	0.00291	0.00288	0.00279	0.00291	0.00289	0.00287	0.00291	0.00287	0.0029		5.36345e-06	3.39651e-05	-3.78487e-05	-9.24701e-06	-6.12593e-06	2.24757e-05	0.00012339	8.01774e-05	0.0001119	-5.20902e-05	-2.34886e-05	6.59359e-05	3.27041e-05	6.13057e-05	0.00015073	-2.03148e-06	1.85431e-05	3.65435e-05	-4.52436e-05	-2.4669e-05	-6.66863e-06	-1.35209e-05	7.05373e-06	2.50541e-05	-5.94852e-05	-3.89106e-05	-2.09102e-05	2.53091e-05	4.58837e-05	6.38841e-05	-8.63842e-07	-4.4076e-05	-2.45783e-06	-1.23532e-05
1682.61	0.003	0.00295	0.00299	0.00294	0.00303	0.00299	0.00296	0.00288	0.003	0.00298	0.00296	0.00299	0.00296	0.003		8.78753e-06	3.99079e-05	-3.64788e-05	-5.35846e-06	-1.65409e-06	2.94663e-05	0.000121651	7.6385e-05	0.00011121	-4.99034e-05	-1.87831e-05	6.29604e-05	3.92283e-05	7.03486e-05	0.000152092	-2.51523e-06	2.0072e-05	3.58443e-05	-4.77816e-05	-2.51944e-05	-9.42201e-06	-1.29568e-05	9.63035e-06	2.54027e-05	-6.12062e-05	-3.8619e-05	-2.28467e-05	2.79255e-05	5.05127e-05	6.6285e-05	6.76661e-06	-3.84997e-05	-1.74847e-06	-3.675e-06
1682.13	0.00309	0.00304	0.00308	0.00303	0.00312	0.00307	0.00304	0.00297	0.00309	0.00307	0.00305	0.00307	0.00304	0.00309		1.22998e-05	4.56787e-05	-3.48737e-05	-1.49487e-06	3.31061e-06	3.66895e-05	0.000119057	7.18837e-05	0.000110068	-4.72332e-05	-1.38543e-05	5.95242e-05	4.59685e-05	7.93473e-05	0.000152726	-2.95452e-06	2.15508e-05	3.46729e-05	-5.0128e-05	-2.56228e-05	-1.25007e-05	-1.19437e-05	1.25616e-05	2.56837e-05	-6.24875e-05	-3.79822e-05	-2.48601e-05	3.07142e-05	5.52194e-05	6.83416e-05	1.47398e-05	-3.24338e-05	-1.49222e-06	5.75056e-06
1681.65	0.00317	0.00313	0.00317	0.00311	0.00321	0.00316	0.00312	0.00306	0.00318	0.00315	0.00314	0.00315	0.00313	0.00318		1.57189e-05	5.10941e-05	-3.3145e-05	2.23023e-06	8.65532e-06	4.40306e-05	0.000115624	6.67605e-05	0.000108561	-4.43008e-05	-8.92551e-06	5.56048e-05	5.2556e-05	8.79313e-05	0.000152462	-3.42875e-06	2.2972e-05	3.30066e-05	-5.22926e-05	-2.58919e-05	-1.58573e-05	-1.04923e-05	1.59085e-05	2.59431e-05	-6.34484e-05	-3.70476e-05	-2.7013e-05	3.34084e-05	5.98092e-05	6.98438e-05	2.27967e-05	-2.60672e-05	-1.70064e-06	1.57331e-05
1681.17	0.00326	0.00321	0.00326	0.0032	0.0033	0.00324	0.0032	0.00315	0.00326	0.00324	0.00323	0.00323	0.00321	0.00328		1.88315e-05	5.59377e-05	-3.1366e-05	5.74008e-06	1.42188e-05	5.1325e-05	0.000111278	6.10808e-05	0.000106666	-4.1157e-05	-4.05091e-06	5.12898e-05	5.87992e-05	9.59053e-05	0.000151246	-4.10987e-06	2.42408e-05	3.08448e-05	-5.43074e-05	-2.59567e-05	-1.93527e-05	-8.72257e-06	1.96281e-05	2.62321e-05	-6.40984e-05	-3.57477e-05	-2.91437e-05	3.58578e-05	6.42085e-05	7.08125e-05	3.06119e-05	-1.95856e-05	-2.31507e-06	2.59992e-05
1680.68	0.00334	0.00329	0.00334	0.00329	0.00339	0.00332	0.00328	0.00324	0.00335	0.00332	0.00332	0.00331	0.0033	0.00337		2.14758e-05	6.0033e-05	-2.96472e-05	8.90996e-06	1.98159e-05	5.83731e-05	0.000106289	5.51662e-05	0.000104629	-3.77497e-05	8.07505e-07	4.70638e-05	6.46204e-05	0.000103178	0.000149434	-5.0283e-06	2.53585e-05	2.82214e-05	-5.61513e-05	-2.57645e-05	-2.29016e-05	-6.68821e-06	2.36986e-05	2.65615e-05	-6.42538e-05	-3.3867e-05	-3.10041e-05	3.81163e-05	6.85032e-05	7.1366e-05	3.79488e-05	-1.31743e-05	-3.27513e-06	3.62888e-05
1680.2	0.00343	0.00338	0.00343	0.00337	0.00348	0.00341	0.00337	0.00333	0.00344	0.0034	0.0034	0.00338	0.00338	0.00345		2.35144e-05	6.31982e-05	-2.80302e-05	1.16536e-05	2.53097e-05	6.49936e-05	0.000100887	4.93427e-05	0.000102683	-3.44096e-05	5.27426e-06	4.29634e-05	6.95855e-05	0.000109269	0.000146958	-6.29717e-06	2.62464e-05	2.51573e-05	-5.78418e-05	-2.52982e-05	-2.63873e-05	-4.5018e-06	2.80418e-05	2.69527e-05	-6.42211e-05	-3.16776e-05	-3.27667e-05	3.9774e-05	7.23175e-05	7.12284e-05	4.45403e-05	-7.00426e-06	-4.50825e-06	4.63357e-05
1679.72	0.00351	0.00346	0.00352	0.00346	0.00356	0.00349	0.00345	0.00342	0.00352	0.00349	0.00349	0.00346	0.00347	0.00354		2.48378e-05	6.53213e-05	-2.65736e-05	1.39099e-05	3.05253e-05	7.10087e-05	9.50838e-05	4.36725e-05	0.000100771	-3.10389e-05	9.44452e-06	3.92071e-05	7.37372e-05	0.000114221	0.000143983	-7.92558e-06	2.68751e-05	2.17067e-05	-5.9337e-05	-2.45363e-05	-2.97047e-05	-2.23813e-06	3.25625e-05	2.73941e-05	-6.38023e-05	-2.90017e-05	-3.41701e-05	4.09738e-05	7.57744e-05	7.0606e-05	5.01814e-05	-1.22998e-06	-5.90194e-06	5.58689e-05
1679.23	0.00359	0.00354	0.0036	0.00354	0.00365	0.00357	0.00353	0.00351	0.0036	0.00357	0.00358	0.00354	0.00355	0.00363		2.54118e-05	6.6353e-05	-2.52885e-05	1.56527e-05	3.53359e-05	7.62771e-05	8.90231e-05	3.83229e-05	9.89473e-05	-2.74944e-05	1.34467e-05	3.61169e-05	7.71578e-05	0.000118099	0.000140769	-9.93007e-06	2.71883e-05	1.79519e-05	-6.06303e-05	-2.3512e-05	-3.27483e-05	-5.91801e-09	3.71124e-05	2.78761e-05	-6.28363e-05	-2.57179e-05	-3.49543e-05	4.1816e-05	7.89344e-05	6.9698e-05	5.47239e-05	4.02367e-06	-7.39658e-06	6.46481e-05
1678.75	0.00368	0.00363	0.00369	0.00363	0.00373	0.00365	0.00361	0.00359	0.00369	0.00365	0.00366	0.00362	0.00363	0.00371		2.51923e-05	6.62338e-05	-2.4209e-05	1.68324e-05	3.96561e-05	8.06976e-05	8.28331e-05	3.34318e-05	9.72969e-05	-2.40777e-05	1.69638e-05	3.35631e-05	7.95191e-05	0.000120561	0.00013716	-1.23013e-05	2.71206e-05	1.39657e-05	-6.17027e-05	-2.22807e-05	-3.54356e-05	2.16246e-06	4.15844e-05	2.84295e-05	-6.15713e-05	-2.21494e-05	-3.53043e-05	4.20254e-05	8.14474e-05	6.82925e-05	5.80208e-05	8.61951e-06	-8.90217e-06	7.24846e-05
1678.27	0.00376	0.00371	0.00377	0.00371	0.00381	0.00373	0.00369	0.00368	0.00377	0.00373	0.00375	0.0037	0.00372	0.0038		2.41981e-05	6.50244e-05	-2.33318e-05	1.74945e-05	4.33928e-05	8.42191e-05	7.66537e-05	2.91238e-05	9.58485e-05	-2.06428e-05	2.01835e-05	3.18129e-05	8.09816e-05	0.000121808	0.000133437	-1.49942e-05	2.66123e-05	9.82966e-06	-6.25241e-05	-2.09176e-05	-3.77002e-05	4.20056e-06	4.5807e-05	2.90244e-05	-5.9835e-05	-1.82286e-05	-3.50112e-05	4.17893e-05	8.33958e-05	6.66132e-05	6.00163e-05	1.24864e-05	-1.03325e-05	7.9211e-05
1677.79	0.00383	0.00379	0.00386	0.0038	0.00389	0.00381	0.00377	0.00376	0.00385	0.00381	0.00383	0.00377	0.0038	0.00388		2.24862e-05	6.27797e-05	-2.26614e-05	1.76321e-05	4.65158e-05	8.68093e-05	7.07756e-05	2.5628e-05	9.48052e-05	-1.71772e-05	2.31163e-05	3.11122e-05	8.16014e-05	0.000121895	0.000129891	-1.79198e-05	2.56353e-05	5.64127e-06	-6.30674e-05	-1.95123e-05	-3.95063e-05	6.1098e-06	4.96649e-05	2.96709e-05	-5.75832e-05	-1.40281e-05	-3.40221e-05	4.11954e-05	8.47505e-05	6.47565e-05	6.07122e-05	1.55646e-05	-1.16397e-05	8.47418e-05
1677.31	0.00391	0.00387	0.00394	0.00388	0.00398	0.00389	0.00385	0.00385	0.00393	0.00389	0.00391	0.00385	0.00388	0.00396		2.0106e-05	5.96292e-05	-2.22146e-05	1.73085e-05	4.89975e-05	8.85207e-05	6.51071e-05	2.27864e-05	9.39986e-05	-1.38544e-05	2.56687e-05	3.11466e-05	8.12825e-05	0.000120806	0.000126284	-2.1011e-05	2.41239e-05	1.48089e-06	-6.33316e-05	-1.81967e-05	-4.08398e-05	7.88054e-06	5.30155e-05	3.03724e-05	-5.49714e-05	-9.83652e-06	-3.24796e-05	4.01655e-05	8.53004e-05	6.26573e-05	6.01124e-05	1.77918e-05	-1.2787e-05	8.90039e-05
1676.83	0.00399	0.00395	0.00403	0.00396	0.00406	0.00398	0.00394	0.00393	0.00402	0.00397	0.00399	0.00393	0.00397	0.00404		1.71298e-05	5.56681e-05	-2.19755e-05	1.65629e-05	5.0818e-05	8.93564e-05	5.95619e-05	2.04566e-05	9.32501e-05	-1.03628e-05	2.81755e-05	3.20693e-05	8.04091e-05	0.000118947	0.000122841	-2.41728e-05	2.20247e-05	-2.5699e-06	-6.32781e-05	-1.70806e-05	-4.16752e-05	9.51547e-06	5.57129e-05	3.11184e-05	-5.16654e-05	-5.46792e-06	-3.00625e-05	3.91065e-05	8.53039e-05	6.07094e-05	5.82789e-05	1.91736e-05	-1.37298e-05	9.19671e-05
1676.35	0.00407	0.00404	0.00411	0.00405	0.00414	0.00406	0.00402	0.00402	0.0041	0.00405	0.00408	0.00402	0.00405	0.00412		1.36782e-05	5.1086e-05	-2.1935e-05	1.54727e-05	5.20153e-05	8.9423e-05	5.43324e-05	1.87191e-05	9.26695e-05	-6.8757e-06	3.0532e-05	3.37785e-05	7.89084e-05	0.000116316	0.000119563	-2.7288e-05	1.93582e-05	-6.43662e-06	-6.29012e-05	-1.6255e-05	-4.20499e-05	1.10491e-05	5.76953e-05	3.19004e-05	-4.78419e-05	-1.19568e-06	-2.69905e-05	3.79422e-05	8.45884e-05	5.87935e-05	5.53354e-05	1.97221e-05	-1.44365e-05	9.36725e-05
1675.86	0.00415	0.00412	0.00419	0.00414	0.00422	0.00414	0.0041	0.0041	0.00418	0.00413	0.00416	0.0041	0.00413	0.0042		9.80302e-06	4.59884e-05	-2.21168e-05	1.40686e-05	5.25806e-05	8.8766e-05	4.93745e-05	1.74547e-05	9.21521e-05	-3.60795e-06	3.25774e-05	3.59635e-05	7.67256e-05	0.000112911	0.000116297	-3.02601e-05	1.6089e-05	-1.00784e-05	-6.21798e-05	-1.58308e-05	-4.19982e-05	1.25175e-05	5.88666e-05	3.26991e-05	-4.3671e-05	2.67805e-06	-2.34894e-05	3.66625e-05	8.30116e-05	5.68441e-05	5.13725e-05	1.94527e-05	-1.48911e-05	9.41501e-05
1675.38	0.00423	0.0042	0.00427	0.00422	0.0043	0.00422	0.00419	0.00418	0.00426	0.00421	0.00424	0.00418	0.00421	0.00428		5.61937e-06	4.05731e-05	-2.25127e-05	1.2441e-05	5.25384e-05	8.74921e-05	4.46803e-05	1.65483e-05	9.15994e-05	-3.13347e-07	3.46404e-05	3.87476e-05	7.42263e-05	0.00010918	0.000113287	-3.29736e-05	1.22574e-05	-1.34225e-05	-6.11056e-05	-1.58746e-05	-4.15546e-05	1.39455e-05	5.91764e-05	3.34965e-05	-3.89063e-05	6.32467e-06	-1.93553e-05	3.56333e-05	8.08643e-05	5.51843e-05	4.65563e-05	1.84243e-05	-1.50862e-05	9.34754e-05
1674.9	0.00431	0.00428	0.00436	0.00431	0.00438	0.0043	0.00427	0.00427	0.00434	0.0043	0.00432	0.00426	0.0043	0.00436		1.19897e-06	3.49416e-05	-2.31144e-05	1.06283e-05	5.18902e-05	8.56328e-05	4.01849e-05	1.58716e-05	9.08761e-05	2.75843e-06	3.65011e-05	4.17444e-05	7.13311e-05	0.000105074	0.000110317	-3.53425e-05	7.897e-06	-1.64735e-05	-5.96558e-05	-1.64163e-05	-4.07868e-05	1.53487e-05	5.85882e-05	3.42177e-05	-3.3783e-05	9.45646e-06	-1.4914e-05	3.47897e-05	7.80292e-05	5.36587e-05	4.10185e-05	1.67052e-05	-1.49818e-05	9.17097e-05
1674.42	0.00439	0.00436	0.00444	0.00439	0.00446	0.00439	0.00436	0.00435	0.00442	0.00438	0.0044	0.00435	0.00438	0.00444		-3.3774e-06	2.92435e-05	-2.39116e-05	8.70936e-06	5.06468e-05	8.32677e-05	3.56808e-05	1.51467e-05	8.9705e-05	5.51868e-06	3.81396e-05	4.45769e-05	6.80769e-05	0.000100698	0.000107135	-3.73035e-05	3.08404e-06	-1.91915e-05	-5.78376e-05	-1.74501e-05	-3.97256e-05	1.67207e-05	5.71082e-05	3.48327e-05	-2.84074e-05	1.19801e-05	-1.02954e-05	3.41508e-05	7.45383e-05	5.22628e-05	3.49323e-05	1.43981e-05	-1.45629e-05	8.89564e-05
1673.93	0.00447	0.00445	0.00452	0.00448	0.00454	0.00447	0.00444	0.00443	0.0045	0.00447	0.00449	0.00444	0.00446	0.00452		-8.00849e-06	2.35863e-05	-2.48746e-05	6.72021e-06	4.88338e-05	8.04286e-05	3.12542e-05	1.43881e-05	8.80965e-05	7.99988e-06	3.95947e-05	4.72626e-05	6.4701e-05	9.62958e-05	0.000103964	-3.87847e-05	-2.08106e-06	-2.15632e-05	-5.56509e-05	-1.89472e-05	-3.84294e-05	1.80575e-05	5.47612e-05	3.5279e-05	-2.27764e-05	1.39273e-05	-5.55487e-06	3.39248e-05	7.06284e-05	5.11463e-05	2.84628e-05	1.15967e-05	-1.37968e-05	8.53051e-05
1673.45	0.00455	0.00453	0.00461	0.00457	0.00462	0.00456	0.00453	0.00452	0.00459	0.00455	0.00457	0.00452	0.00455	0.0046		-1.2622e-05	1.80577e-05	-2.5974e-05	4.70579e-06	4.64728e-05	7.71525e-05	2.7004e-05	1.36521e-05	8.60988e-05	9.79557e-06	4.04753e-05	4.94216e-05	6.08999e-05	9.15796e-05	0.000100526	-3.97439e-05	-7.48928e-06	-2.35991e-05	-5.30959e-05	-2.08412e-05	-3.69511e-05	1.93508e-05	5.16055e-05	3.54957e-05	-1.73264e-05	1.49283e-05	-1.18155e-06	3.3778e-05	6.60326e-05	4.99228e-05	2.17929e-05	8.44096e-06	-1.26522e-05	8.08877e-05
1672.97	0.00463	0.00462	0.00469	0.00466	0.0047	0.00465	0.00462	0.00461	0.00467	0.00464	0.00465	0.00461	0.00463	0.00468		-1.71149e-05	1.27058e-05	-2.71267e-05	2.69396e-06	4.35887e-05	7.34094e-05	2.2734e-05	1.27222e-05	8.34376e-05	1.10024e-05	4.08231e-05	5.08513e-05	5.68988e-05	8.67195e-05	9.67477e-05	-4.0182e-05	-1.3011e-05	-2.53175e-05	-5.01939e-05	-2.30228e-05	-3.53293e-05	2.05216e-05	4.76926e-05	3.53861e-05	-1.20648e-05	1.51063e-05	2.79977e-06	3.38316e-05	6.10027e-05	4.86962e-05	1.50869e-05	5.07503e-06	-1.11013e-05	7.57905e-05
1672.48	0.00471	0.00471	0.00478	0.00475	0.00479	0.00473	0.00471	0.00469	0.00475	0.00473	0.00474	0.0047	0.00472	0.00476		-2.13725e-05	7.62607e-06	-2.82467e-05	7.51921e-07	4.02495e-05	6.92481e-05	1.84307e-05	1.15565e-05	8.00527e-05	1.16974e-05	4.0696e-05	5.15006e-05	5.29163e-05	8.19149e-05	9.27195e-05	-4.00813e-05	-1.8486e-05	-2.67244e-05	-4.69554e-05	-2.53601e-05	-3.35985e-05	2.15407e-05	4.3136e-05	3.48976e-05	-7.01133e-06	1.4584e-05	6.34557e-06	3.42075e-05	5.58028e-05	4.75644e-05	8.54901e-06	1.67486e-06	-9.09766e-06	7.0171e-05
1672	0.0048	0.0048	0.00486	0.00484	0.00487	0.00482	0.0048	0.00479	0.00484	0.00482	0.00483	0.0048	0.0048	0.00484		-2.52431e-05	2.81356e-06	-2.92029e-05	-1.14618e-06	3.65505e-05	6.46072e-05	1.40861e-05	1.01263e-05	7.58797e-05	1.16301e-05	3.96868e-05	5.09593e-05	4.87587e-05	7.68154e-05	8.80879e-05	-3.94448e-05	-2.37592e-05	-2.78361e-05	-4.34045e-05	-2.7719e-05	-3.17958e-05	2.23489e-05	3.80345e-05	3.39576e-05	-2.57149e-06	1.31141e-05	9.03719e-06	3.45571e-05	5.02426e-05	4.61658e-05	2.364e-06	-1.59574e-06	-6.63726e-06	6.41577e-05
1671.52	0.00489	0.00489	0.00495	0.00493	0.00496	0.00492	0.00489	0.00488	0.00493	0.00492	0.00492	0.00489	0.00489	0.00492		-2.86115e-05	-1.67195e-06	-2.98562e-05	-2.91671e-06	3.2573e-05	5.95126e-05	9.69056e-06	8.44579e-06	7.08751e-05	1.09659e-05	3.79054e-05	4.92679e-05	4.46809e-05	7.16204e-05	8.29829e-05	-3.82852e-05	-2.86526e-05	-2.8674e-05	-3.953e-05	-2.98974e-05	-2.99188e-05	2.28993e-05	3.25319e-05	3.25105e-05	1.2921e-06	1.09248e-05	1.09033e-05	3.50071e-05	4.46397e-05	4.46183e-05	-3.26447e-06	-4.50924e-06	-3.65112e-06	5.792e-05
1671.04	0.00498	0.00498	0.00504	0.00502	0.00505	0.00501	0.00498	0.00497	0.00501	0.00501	0.00501	0.00499	0.00498	0.00501		-3.13181e-05	-5.82688e-06	-3.00588e-05	-4.56759e-06	2.84472e-05	5.39383e-05	5.43984e-06	6.69914e-06	6.52051e-05	9.79586e-06	3.5287e-05	4.65538e-05	4.08286e-05	6.63198e-05	7.75865e-05	-3.66227e-05	-3.30092e-05	-2.92905e-05	-3.53634e-05	-3.17499e-05	-2.80312e-05	2.31425e-05	2.6756e-05	3.04747e-05	4.4912e-06	8.10475e-06	1.18234e-05	3.55239e-05	3.91375e-05	4.28561e-05	-8.15908e-06	-6.89979e-06	-1.51013e-07	5.16061e-05
1670.56	0.00507	0.00507	0.00513	0.00511	0.00514	0.0051	0.00508	0.00507	0.0051	0.00511	0.0051	0.00508	0.00507	0.0051		-3.32201e-05	-9.61692e-06	-2.96682e-05	-6.06493e-06	2.43027e-05	4.79059e-05	1.21918e-06	4.77117e-06	5.8742e-05	8.0775e-06	3.16807e-05	4.25168e-05	3.72029e-05	6.08061e-05	7.16422e-05	-3.44859e-05	-3.66847e-05	-2.96931e-05	-3.09339e-05	-3.31327e-05	-2.61411e-05	2.30369e-05	2.08382e-05	2.78297e-05	6.81174e-06	4.61297e-06	1.16045e-05	3.59371e-05	3.37384e-05	4.07299e-05	-1.21457e-05	-8.59373e-06	3.86431e-06	4.53771e-05
1670.08	0.00517	0.00517	0.00522	0.00521	0.00523	0.0052	0.00518	0.00517	0.0052	0.0052	0.0052	0.00518	0.00516	0.00519		-3.4208e-05	-1.30092e-05	-2.85471e-05	-7.34835e-06	2.02461e-05	4.14449e-05	-3.05988e-06	2.60093e-06	5.13941e-05	6.23357e-06	2.74324e-05	3.73816e-05	3.42615e-05	5.54603e-05	6.54096e-05	-3.19169e-05	-3.95426e-05	-2.99432e-05	-2.62561e-05	-3.38818e-05	-2.42824e-05	2.25371e-05	1.49114e-05	2.45108e-05	8.52461e-06	8.98917e-07	1.04984e-05	3.65526e-05	2.89269e-05	3.85263e-05	-1.50998e-05	-9.43899e-06	8.38748e-06	3.93542e-05
1669.6	0.00526	0.00527	0.00531	0.0053	0.00533	0.0053	0.00528	0.00527	0.00529	0.0053	0.00529	0.00528	0.00526	0.00528		-3.41713e-05	-1.5953e-05	-2.66012e-05	-8.38291e-06	1.64072e-05	3.46256e-05	-7.16734e-06	4.02758e-07	4.34112e-05	4.2247e-06	2.2443e-05	3.12287e-05	3.19953e-05	5.02136e-05	5.89993e-05	-2.89358e-05	-4.14623e-05	-3.00739e-05	-2.13657e-05	-3.38922e-05	-2.25038e-05	2.16428e-05	9.11625e-06	2.05047e-05	9.46025e-06	-3.06629e-06	8.32219e-06	3.72308e-05	2.47043e-05	3.60928e-05	-1.69248e-05	-9.35472e-06	1.3388e-05	3.36538e-05
1669.11	0.00536	0.00537	0.00541	0.0054	0.00543	0.0054	0.00538	0.00538	0.00539	0.00541	0.00539	0.00538	0.00535	0.00538		-3.30847e-05	-1.84017e-05	-2.3812e-05	-9.12903e-06	1.28471e-05	2.753e-05	-1.10317e-05	-1.75901e-06	3.49e-05	2.01019e-06	1.66932e-05	2.40632e-05	3.0361e-05	4.50439e-05	5.24139e-05	-2.56137e-05	-4.2383e-05	-3.01272e-05	-1.63411e-05	-3.31104e-05	-2.08546e-05	2.0318e-05	3.54868e-06	1.58045e-05	9.48112e-06	-7.28819e-06	4.96762e-06	3.78319e-05	2.10626e-05	3.33184e-05	-1.76072e-05	-8.3345e-06	1.87816e-05	2.83246e-05
1668.63	0.00547	0.00548	0.00551	0.0055	0.00553	0.0055	0.00549	0.00548	0.00549	0.00551	0.0055	0.00549	0.00545	0.00547		-3.08904e-05	-2.02785e-05	-2.01398e-05	-9.52789e-06	9.66571e-06	2.02776e-05	-1.4589e-05	-3.83837e-06	2.59671e-05	-2.59987e-08	1.05859e-05	1.62754e-05	2.98005e-05	4.04125e-05	4.6102e-05	-2.20039e-05	-4.22248e-05	-3.0146e-05	-1.12534e-05	-3.14742e-05	-1.93954e-05	1.85522e-05	-1.6687e-06	1.04101e-05	8.86046e-06	-1.13604e-05	7.18398e-07	3.8687e-05	1.84661e-05	3.05449e-05	-1.71216e-05	-6.37101e-06	2.45229e-05	2.34345e-05
1668.15	0.00558	0.00559	0.00561	0.0056	0.00563	0.0056	0.0056	0.00559	0.00559	0.00562	0.00561	0.00559	0.00556	0.00558		-2.76419e-05	-2.14919e-05	-1.56811e-05	-9.53116e-06	6.88664e-06	1.30366e-05	-1.7774e-05	-5.81329e-06	1.67545e-05	-2.01077e-06	4.13917e-06	7.85704e-06	3.01611e-05	3.63111e-05	4.00289e-05	-1.81511e-05	-4.09647e-05	-3.01774e-05	-6.19035e-06	-2.90039e-05	-1.82166e-05	1.63774e-05	-6.43619e-06	4.35111e-06	7.47999e-06	-1.53336e-05	-4.5463e-06	3.96519e-05	1.68383e-05	2.76256e-05	-1.55723e-05	-3.61157e-06	3.04906e-05	1.89562e-05
1667.67	0.00569	0.0057	0.00571	0.0057	0.00574	0.00571	0.00571	0.00571	0.0057	0.00572	0.00572	0.0057	0.00566	0.00568		-2.33874e-05	-2.19819e-05	-1.0509e-05	-9.10346e-06	4.52038e-06	5.9259e-06	-2.06996e-05	-7.82116e-06	7.20821e-06	-3.91668e-06	-2.51115e-06	-1.22885e-06	3.14825e-05	3.2888e-05	3.41703e-05	-1.41313e-05	-3.86028e-05	-3.02562e-05	-1.25287e-06	-2.57244e-05	-1.73778e-05	1.37765e-05	-1.0695e-05	-2.34839e-06	5.33944e-06	-1.91321e-05	-1.07854e-05	4.07386e-05	1.62671e-05	2.46137e-05	-1.30695e-05	-1.91118e-07	3.6588e-05	1.48382e-05
1667.18	0.0058	0.00581	0.00582	0.00581	0.00585	0.00582	0.00582	0.00582	0.00581	0.00583	0.00583	0.00581	0.00577	0.00579		-1.82197e-05	-2.16762e-05	-4.79853e-06	-8.25502e-06	2.58289e-06	-8.73601e-07	-2.32e-05	-9.77888e-06	-2.39746e-06	-5.60843e-06	-9.06492e-06	-1.05888e-05	3.38433e-05	3.03868e-05	2.8863e-05	-1.00309e-05	-3.51429e-05	-3.04055e-05	3.39023e-06	-2.17218e-05	-1.69843e-05	1.07717e-05	-1.43404e-05	-9.60292e-06	2.58033e-06	-2.25317e-05	-1.77942e-05	4.20321e-05	1.69201e-05	2.16575e-05	-9.74936e-06	3.67177e-06	4.26548e-05	1.10532e-05
1666.7	0.00591	0.00593	0.00593	0.00592	0.00596	0.00593	0.00594	0.00594	0.00592	0.00595	0.00595	0.00592	0.00588	0.0059		-1.22491e-05	-2.05402e-05	1.30285e-06	-6.98821e-06	1.05163e-06	-7.23943e-06	-2.5119e-05	-1.1567e-05	-1.18183e-05	-7.40379e-06	-1.56948e-05	-2.02737e-05	3.68706e-05	2.85795e-05	2.40007e-05	-5.91017e-06	-3.06318e-05	-3.06505e-05	7.64179e-06	-1.70798e-05	-1.70985e-05	7.39056e-06	-1.7331e-05	-1.73497e-05	-1.06485e-06	-2.57864e-05	-2.58052e-05	4.32095e-05	1.84879e-05	1.84692e-05	-5.80336e-06	7.7486e-06	4.85797e-05	7.49738e-06
1666.22	0.00603	0.00605	0.00604	0.00603	0.00608	0.00604	0.00605	0.00606	0.00604	0.00606	0.00606	0.00604	0.00599	0.00601		-5.63091e-06	-1.85583e-05	7.57454e-06	-5.35282e-06	-6.41612e-08	-1.29915e-05	-2.66726e-05	-1.34671e-05	-2.11058e-05	-9.17389e-06	-2.21013e-05	-3.02155e-05	4.06061e-05	2.76787e-05	1.95644e-05	-1.85516e-06	-2.51339e-05	-3.10227e-05	1.13503e-05	-1.19285e-05	-1.78172e-05	3.71159e-06	-1.95672e-05	-2.54559e-05	-5.39814e-06	-2.86769e-05	-3.45657e-05	4.43818e-05	2.11031e-05	1.52143e-05	-1.43195e-06	1.17735e-05	5.41863e-05	4.1348e-06
1665.73	0.00616	0.00617	0.00615	0.00614	0.0062	0.00615	0.00617	0.00618	0.00615	0.00617	0.00619	0.00615	0.00611	0.00612		1.49539e-06	-1.57576e-05	1.3822e-05	-3.43097e-06	-7.93128e-07	-1.80461e-05	-2.79216e-05	-1.5595e-05	-3.02102e-05	-1.08052e-05	-2.80582e-05	-4.02223e-05	4.50547e-05	2.78018e-05	1.56377e-05	2.04299e-06	-1.87405e-05	-3.1505e-05	1.43696e-05	-6.41384e-06	-1.91783e-05	-2.45525e-07	-2.1029e-05	-3.37935e-05	-1.02576e-05	-3.10411e-05	-4.38056e-05	4.56023e-05	2.48189e-05	1.20544e-05	3.17689e-06	1.55035e-05	5.9321e-05	8.8837e-07
1665.25	0.00628	0.00629	0.00627	0.00626	0.00632	0.00627	0.00629	0.00631	0.00627	0.00629	0.00631	0.00627	0.00623	0.00624		8.93875e-06	-1.22185e-05	1.98655e-05	-1.29184e-06	-1.14194e-06	-2.22992e-05	-2.8987e-05	-1.80603e-05	-3.90677e-05	-1.25624e-05	-3.37197e-05	-5.04882e-05	4.97773e-05	2.862e-05	1.18515e-05	5.69196e-06	-1.15812e-05	-3.21425e-05	1.66187e-05	-6.54479e-07	-2.12158e-05	-4.38873e-06	-2.16619e-05	-4.22231e-05	-1.58092e-05	-3.30823e-05	-5.36436e-05	4.65305e-05	2.92574e-05	8.69609e-06	7.81741e-06	1.87441e-05	6.38519e-05	-2.26328e-06
1664.77	0.00641	0.00642	0.00639	0.00638	0.00644	0.00639	0.00641	0.00644	0.0064	0.00641	0.00644	0.00639	0.00635	0.00636		1.65315e-05	-8.01156e-06	2.55212e-05	9.78202e-07	-1.0774e-06	-2.56204e-05	-2.99864e-05	-2.09966e-05	-4.75953e-05	-1.42601e-05	-3.88031e-05	-6.07779e-05	5.4761e-05	3.02179e-05	8.24309e-06	8.98957e-06	-3.81488e-06	-3.29456e-05	1.79793e-05	5.17489e-06	-2.39558e-05	-8.61932e-06	-2.14238e-05	-5.05544e-05	-2.1802e-05	-3.46064e-05	-6.37371e-05	4.7219e-05	3.44146e-05	5.28392e-06	1.23194e-05	2.13091e-05	6.76125e-05	-5.2895e-06
1664.29	0.00653	0.00654	0.00651	0.00649	0.00657	0.00651	0.00654	0.00657	0.00652	0.00653	0.00657	0.00652	0.00647	0.00649		2.40817e-05	-3.2162e-06	3.06155e-05	3.31752e-06	-6.57096e-07	-2.7955e-05	-3.08784e-05	-2.43447e-05	-5.56172e-05	-1.58836e-05	-4.31816e-05	-7.08437e-05	5.98516e-05	3.25537e-05	4.89151e-06	1.18802e-05	4.40928e-06	-3.38703e-05	1.84139e-05	1.0943e-05	-2.73365e-05	-1.28586e-05	-2.03296e-05	-5.86091e-05	-2.80851e-05	-3.55561e-05	-7.38356e-05	4.76501e-05	4.01792e-05	1.89963e-06	1.6563e-05	2.30967e-05	7.0507e-05	-8.17587e-06
1663.81	0.00666	0.00667	0.00663	0.00662	0.0067	0.00663	0.00666	0.0067	0.00665	0.00665	0.0067	0.00664	0.0066	0.00661		3.13985e-05	2.02591e-06	3.50532e-05	5.68061e-06	1.61321e-07	-2.92113e-05	-3.19844e-05	-2.83297e-05	-6.32216e-05	-1.74892e-05	-4.68618e-05	-8.08721e-05	6.47905e-05	3.54179e-05	1.40762e-06	1.42471e-05	1.28503e-05	-3.49683e-05	1.79018e-05	1.6505e-05	-3.13136e-05	-1.69901e-05	-1.83869e-05	-6.62056e-05	-3.46406e-05	-3.60374e-05	-8.38561e-05	4.76391e-05	4.62423e-05	-1.57636e-06	2.04032e-05	2.40579e-05	7.24371e-05	-1.0834e-05
1663.33	0.00679	0.0068	0.00676	0.00674	0.00683	0.00676	0.00679	0.00683	0.00678	0.00677	0.00683	0.00677	0.00672	0.00674		3.82928e-05	7.63546e-06	3.87306e-05	8.07327e-06	1.33768e-06	-2.93197e-05	-3.35397e-05	-3.31019e-05	-7.04949e-05	-1.86892e-05	-4.93466e-05	-9.05218e-05	6.97202e-05	3.90629e-05	-2.11233e-06	1.60368e-05	2.13115e-05	-3.61866e-05	1.64746e-05	2.17493e-05	-3.57488e-05	-2.09183e-05	-1.56437e-05	-7.31418e-05	-4.09452e-05	-3.56705e-05	-9.31687e-05	4.74642e-05	5.27389e-05	-4.75922e-06	2.37627e-05	2.42005e-05	7.33685e-05	-1.31925e-05
1662.85	0.00693	0.00692	0.00688	0.00686	0.00696	0.00688	0.00691	0.00696	0.00691	0.0069	0.00696	0.0069	0.00685	0.00686		4.45711e-05	1.35365e-05	4.15833e-05	1.05487e-05	2.82751e-06	-2.82071e-05	-3.54825e-05	-3.84702e-05	-7.72261e-05	-1.9554e-05	-5.05885e-05	-9.96075e-05	7.44103e-05	4.33757e-05	-5.6433e-06	1.71435e-05	2.95156e-05	-3.75522e-05	1.41557e-05	2.65279e-05	-4.05399e-05	-2.46001e-05	-1.22279e-05	-7.92958e-05	-4.69816e-05	-3.46094e-05	-0.000101677	4.69827e-05	5.93548e-05	-7.71298e-06	2.65854e-05	2.35976e-05	7.32686e-05	-1.51582e-05
1662.36	0.00706	0.00705	0.00701	0.00699	0.00709	0.00701	0.00704	0.00709	0.00704	0.00702	0.0071	0.00703	0.00698	0.00699		5.00417e-05	1.96351e-05	4.35649e-05	1.31583e-05	4.57424e-06	-2.58324e-05	-3.7876e-05	-4.43527e-05	-8.33434e-05	-2.01402e-05	-5.05468e-05	-0.000108058	7.85788e-05	4.81722e-05	-9.33881e-06	1.75158e-05	3.72116e-05	-3.9048e-05	1.1039e-05	3.07349e-05	-4.55247e-05	-2.79517e-05	-8.2558e-06	-8.45154e-05	-5.26661e-05	-3.29703e-05	-0.00010923	4.60529e-05	6.57488e-05	-1.05108e-05	2.8816e-05	2.23392e-05	7.21642e-05	-1.66515e-05
1661.88	0.00719	0.00718	0.00714	0.00711	0.00722	0.00713	0.00716	0.00723	0.00717	0.00714	0.00723	0.00716	0.00711	0.00712		5.45427e-05	2.59383e-05	4.4663e-05	1.60587e-05	6.47718e-06	-2.21272e-05	-4.07036e-05	-5.05832e-05	-8.87691e-05	-2.00711e-05	-4.86755e-05	-0.000115317	8.24353e-05	5.3831e-05	-1.28109e-05	1.71098e-05	4.41636e-05	-4.06619e-05	7.23011e-06	3.42839e-05	-5.05416e-05	-3.09557e-05	-3.90191e-06	-8.87274e-05	-5.7504e-05	-3.04502e-05	-0.000115276	4.50024e-05	7.20562e-05	-1.27693e-05	3.04743e-05	2.05946e-05	7.01522e-05	-1.75912e-05
1661.4	0.00732	0.0073	0.00727	0.00724	0.00734	0.00726	0.00728	0.00736	0.0073	0.00727	0.00736	0.00729	0.00724	0.00725		5.79401e-05	3.24035e-05	4.48869e-05	1.93502e-05	8.44222e-06	-1.70944e-05	-4.39358e-05	-5.6989e-05	-9.34337e-05	-1.93931e-05	-4.49298e-05	-0.000121269	8.57843e-05	6.02476e-05	-1.60916e-05	1.58928e-05	5.01047e-05	-4.23916e-05	2.83957e-06	3.70515e-05	-5.54449e-05	-3.36051e-05	6.06853e-07	-9.18895e-05	-6.14404e-05	-2.72285e-05	-0.000119725	4.3737e-05	7.79489e-05	-1.45475e-05	3.15413e-05	1.8488e-05	6.73023e-05	-1.79566e-05
1660.92	0.00744	0.00743	0.00739	0.00737	0.00747	0.00738	0.00741	0.00749	0.00743	0.00739	0.00749	0.00741	0.00736	0.00738		6.01226e-05	3.9059e-05	4.42432e-05	2.31795e-05	1.03152e-05	-1.07484e-05	-4.76111e-05	-6.34905e-05	-9.74185e-05	-1.80706e-05	-3.91342e-05	-0.000125804	8.85221e-05	6.74584e-05	-1.92116e-05	1.38823e-05	5.48278e-05	-4.42175e-05	-1.9971e-06	3.89483e-05	-6.0097e-05	-3.59251e-05	5.02036e-06	-9.40249e-05	-6.43109e-05	-2.33654e-05	-0.000122411	4.22818e-05	8.32272e-05	-1.58181e-05	3.20528e-05	1.61734e-05	6.37696e-05	-1.77545e-05
1660.43	0.00757	0.00755	0.00752	0.00749	0.0076	0.00751	0.00752	0.00762	0.00756	0.00751	0.00762	0.00754	0.00749	0.00751		6.09795e-05	4.59034e-05	4.27556e-05	2.76794e-05	1.19452e-05	-3.13095e-06	-5.14807e-05	-6.97046e-05	-0.000100515	-1.59089e-05	-3.0985e-05	-0.000128369	9.07624e-05	7.56862e-05	-2.16978e-05	1.10527e-05	5.81121e-05	-4.61768e-05	-7.17121e-06	3.98882e-05	-6.44007e-05	-3.79816e-05	9.0778e-06	-9.52111e-05	-6.58356e-05	-1.87763e-05	-0.000123065	4.08356e-05	8.7895e-05	-1.63939e-05	3.20108e-05	1.37869e-05	5.97162e-05	-1.70235e-05
1659.95	0.00769	0.00767	0.00765	0.00762	0.00772	0.00763	0.00764	0.00775	0.00769	0.00763	0.00774	0.00766	0.00762	0.00763		6.04964e-05	5.29382e-05	4.04476e-05	3.28894e-05	1.3187e-05	5.62877e-06	-5.5188e-05	-7.52367e-05	-0.000102497	-1.31986e-05	-2.07568e-05	-0.000128883	9.21208e-05	8.45626e-05	-2.35636e-05	7.50747e-06	5.98231e-05	-4.82515e-05	-1.25413e-05	3.97744e-05	-6.83003e-05	-3.98019e-05	1.25137e-05	-9.55609e-05	-6.61875e-05	-1.38718e-05	-0.000121946	3.91319e-05	9.14475e-05	-1.66271e-05	3.14607e-05	1.14119e-05	5.52963e-05	-1.58487e-05
1659.47	0.00781	0.00779	0.00777	0.00774	0.00785	0.00775	0.00775	0.00787	0.00781	0.00775	0.00786	0.00778	0.00774	0.00776		5.86834e-05	6.01756e-05	3.73645e-05	3.88567e-05	1.39515e-05	1.54437e-05	-5.87444e-05	-8.00634e-05	-0.000103476	-9.78558e-06	-8.29338e-06	-0.000127213	9.27789e-05	9.42711e-05	-2.4649e-05	3.29377e-06	5.9832e-05	-5.04552e-05	-1.80252e-05	3.85131e-05	-7.17741e-05	-4.14382e-05	1.51001e-05	-9.51871e-05	-6.51752e-05	-8.63701e-06	-0.000118924	3.73892e-05	9.39274e-05	-1.63597e-05	3.04265e-05	9.10762e-06	5.06881e-05	-1.43054e-05
1658.98	0.00793	0.00791	0.00789	0.00787	0.00797	0.00787	0.00786	0.00799	0.00793	0.00787	0.00798	0.0079	0.00786	0.00788		5.55921e-05	6.7565e-05	3.35581e-05	4.55309e-05	1.41283e-05	2.61011e-05	-6.19884e-05	-8.40225e-05	-0.000103452	-5.54097e-06	6.43187e-06	-0.000123122	9.2842e-05	0.000104815	-2.47385e-05	-1.47608e-06	5.80757e-05	-5.28067e-05	-2.35101e-05	3.60416e-05	-7.48408e-05	-4.29399e-05	1.66119e-05	-9.42705e-05	-6.26092e-05	-3.05741e-06	-0.00011394	3.57738e-05	9.53256e-05	-1.55568e-05	2.89482e-05	6.91409e-06	4.60511e-05	-1.25157e-05
1658.5	0.00804	0.00802	0.008	0.00799	0.00808	0.00799	0.00797	0.00811	0.00805	0.00799	0.0081	0.00802	0.00798	0.008		5.12956e-05	7.50388e-05	2.90973e-05	5.28406e-05	1.3681e-05	3.74243e-05	-6.47667e-05	-8.6965e-05	-0.000102381	-8.15818e-07	2.29274e-05	-0.000116878	9.20359e-05	0.000115779	-2.40264e-05	-6.70182e-06	5.45236e-05	-5.53168e-05	-2.89001e-05	3.23254e-05	-7.75151e-05	-4.43164e-05	1.69091e-05	-9.29314e-05	-5.88132e-05	2.41225e-06	-0.000107428	3.40385e-05	9.5264e-05	-1.45765e-05	2.70084e-05	4.81018e-06	4.15884e-05	-1.06061e-05
1658.02	0.00815	0.00813	0.00812	0.00811	0.0082	0.00811	0.00807	0.00822	0.00816	0.0081	0.00821	0.00813	0.00809	0.00812		4.59874e-05	8.25397e-05	2.40785e-05	6.06308e-05	1.26298e-05	4.91821e-05	-6.69546e-05	-8.88635e-05	-0.000100312	4.51129e-06	4.10636e-05	-0.000108431	9.05763e-05	0.000127129	-2.23657e-05	-1.22109e-05	4.92718e-05	-5.79602e-05	-3.41199e-05	2.73628e-05	-7.98691e-05	-4.55685e-05	1.59142e-05	-9.13178e-05	-5.36871e-05	7.79561e-06	-9.94363e-05	3.23779e-05	9.38606e-05	-1.33713e-05	2.46921e-05	2.78316e-06	3.74243e-05	-8.66552e-06
1657.54	0.00826	0.00823	0.00823	0.00823	0.0083	0.00822	0.00817	0.00832	0.00827	0.00821	0.00832	0.00823	0.0082	0.00823		3.98263e-05	8.99153e-05	1.86512e-05	6.87401e-05	1.10751e-05	6.11641e-05	-6.83425e-05	-8.95176e-05	-9.70937e-05	1.03787e-05	6.04677e-05	-9.77901e-05	8.85191e-05	0.000138608	-1.96497e-05	-1.79083e-05	4.2378e-05	-6.07662e-05	-3.90835e-05	2.12029e-05	-8.19413e-05	-4.66595e-05	1.36268e-05	-8.95174e-05	-4.73559e-05	1.29304e-05	-9.02138e-05	3.07844e-05	9.10708e-05	-1.20734e-05	2.19837e-05	8.08579e-07	3.37267e-05	-6.76747e-06
1657.06	0.00836	0.00834	0.00833	0.00834	0.00841	0.00832	0.00826	0.00842	0.00838	0.00832	0.00842	0.00834	0.00831	0.00835		3.30808e-05	9.70351e-05	1.29855e-05	7.69399e-05	9.14586e-06	7.31002e-05	-6.90814e-05	-8.91767e-05	-9.30163e-05	1.65852e-05	8.05395e-05	-8.5577e-05	8.5851e-05	0.000149805	-1.63112e-05	-2.36134e-05	3.40626e-05	-6.36626e-05	-4.37086e-05	1.39673e-05	-8.37579e-05	-4.75483e-05	1.01276e-05	-8.75975e-05	-4.0109e-05	1.7567e-05	-8.01582e-05	2.91568e-05	8.68328e-05	-1.08924e-05	1.89611e-05	-1.13413e-06	3.06012e-05	-4.97381e-06
1656.58	0.00845	0.00843	0.00843	0.00845	0.00851	0.00842	0.00835	0.00852	0.00848	0.00843	0.00852	0.00843	0.0084	0.00845		2.60461e-05	0.000103726	7.33553e-06	8.50155e-05	7.09445e-06	8.47744e-05	-6.93353e-05	-8.80458e-05	-8.82869e-05	2.34225e-05	0.000101102	-7.19588e-05	8.30249e-05	0.000160705	-1.23564e-05	-2.91927e-05	2.45566e-05	-6.663e-05	-4.79033e-05	5.84603e-06	-8.53405e-05	-4.81443e-05	5.60494e-06	-8.55816e-05	-3.18162e-05	2.1933e-05	-6.92535e-05	2.77862e-05	8.15354e-05	-9.65112e-06	1.56642e-05	-3.04633e-06	2.81878e-05	-3.28742e-06
1656.1	0.00854	0.00852	0.00853	0.00855	0.0086	0.00852	0.00843	0.00861	0.00857	0.00853	0.00861	0.00853	0.0085	0.00855		1.90523e-05	0.00010981	1.97135e-06	9.27295e-05	5.18023e-06	9.59384e-05	-6.90426e-05	-8.61235e-05	-8.29146e-05	3.07621e-05	0.00012152	-5.73328e-05	8.00683e-05	0.000170826	-8.0266e-06	-3.44732e-05	1.41787e-05	-6.9579e-05	-5.15542e-05	-2.90231e-06	-8.66599e-05	-4.83453e-05	3.06562e-07	-8.34511e-05	-2.27634e-05	2.58884e-05	-5.78692e-05	2.65428e-05	7.51946e-05	-8.56302e-06	1.21881e-05	-4.89291e-06	2.65388e-05	-1.68404e-06
1655.61	0.00863	0.00861	0.00862	0.00865	0.00869	0.00861	0.00851	0.00869	0.00866	0.00862	0.0087	0.00862	0.00858	0.00865		1.24644e-05	0.000115083	-2.8124e-06	9.98065e-05	3.67033e-06	0.000106289	-6.82899e-05	-8.35667e-05	-7.70839e-05	3.84491e-05	0.000141068	-4.23052e-05	7.7046e-05	0.000179665	-3.70823e-06	-3.93047e-05	3.28909e-06	-7.24069e-05	-5.45814e-05	-1.19877e-05	-8.76837e-05	-4.80987e-05	-5.50496e-06	-8.12009e-05	-1.332e-05	2.92738e-05	-4.64222e-05	2.5277e-05	6.78707e-05	-7.82522e-06	8.68049e-06	-6.59629e-06	2.56934e-05	-1.13554e-07
1655.13	0.0087	0.00869	0.0087	0.00875	0.00877	0.0087	0.00859	0.00877	0.00875	0.00871	0.00878	0.0087	0.00867	0.00874		6.68356e-06	0.000119344	-6.6421e-06	0.000106018	2.918e-06	0.000115579	-6.72141e-05	-8.05398e-05	-7.09797e-05	4.68869e-05	0.000159547	-2.70108e-05	7.45131e-05	0.000187174	6.15353e-07	-4.35086e-05	-7.70543e-06	-7.49765e-05	-5.68343e-05	-2.10311e-05	-8.83022e-05	-4.72742e-05	-1.1471e-05	-7.87421e-05	-3.30526e-06	3.24979e-05	-3.47732e-05	2.43209e-05	6.01241e-05	-7.14704e-06	5.27073e-06	-8.05493e-06	2.56973e-05	1.50517e-06
1654.65	0.00878	0.00877	0.00878	0.00883	0.00885	0.00878	0.00866	0.00885	0.00883	0.0088	0.00886	0.00878	0.00874	0.00883		2.05993e-06	0.000122412	-9.21186e-06	0.00011114	3.16076e-06	0.000123513	-6.59486e-05	-7.72203e-05	-6.48477e-05	5.59772e-05	0.000176329	-1.20313e-05	7.2542e-05	0.000192894	4.53351e-06	-4.69381e-05	-1.83747e-05	-7.71764e-05	-5.82099e-05	-2.96465e-05	-8.84482e-05	-4.58373e-05	-1.72739e-05	-7.60755e-05	6.97917e-06	3.55426e-05	-2.32591e-05	2.35439e-05	5.21073e-05	-6.6943e-06	2.16092e-06	-9.11087e-06	2.65069e-05	3.26176e-06
1654.17	0.00885	0.00884	0.00885	0.00892	0.00892	0.00885	0.00872	0.00891	0.0089	0.00888	0.00893	0.00885	0.00881	0.00891		-1.08238e-06	0.00012411	-1.02306e-05	0.000114962	4.63947e-06	0.000129832	-6.47526e-05	-7.39008e-05	-5.90308e-05	6.57623e-05	0.000190955	2.09201e-06	7.13138e-05	0.000196506	7.64355e-06	-4.94237e-05	-2.83218e-05	-7.88393e-05	-5.85719e-05	-3.747e-05	-8.79875e-05	-4.37019e-05	-2.25999e-05	-7.31175e-05	1.74209e-05	3.85229e-05	-1.19947e-05	2.29724e-05	4.40744e-05	-6.44318e-06	-4.68073e-07	-9.61625e-06	2.80575e-05	5.25378e-06
1653.68	0.00891	0.00891	0.00892	0.00899	0.00899	0.00892	0.00879	0.00898	0.00896	0.00895	0.00899	0.00892	0.00888	0.00898		-2.49674e-06	0.000124286	-9.47109e-06	0.000117311	7.46794e-06	0.00013425	-6.35481e-05	-7.05224e-05	-5.35834e-05	7.64465e-05	0.000203229	1.53952e-05	7.11255e-05	0.000197908	1.00741e-05	-5.08321e-05	-3.71567e-05	-7.98533e-05	-5.78064e-05	-4.41311e-05	-8.68276e-05	-4.08674e-05	-2.71921e-05	-6.98886e-05	2.81112e-05	4.17865e-05	-9.10007e-07	2.27901e-05	3.64655e-05	-6.23108e-06	-2.43096e-06	-9.40531e-06	3.02611e-05	7.53372e-06
1653.2	0.00897	0.00897	0.00899	0.00906	0.00905	0.00897	0.00885	0.00903	0.00902	0.00902	0.00905	0.00898	0.00893	0.00905		-2.03679e-06	0.000122836	-6.79635e-06	0.000118076	1.16806e-05	0.000136553	-6.22327e-05	-6.69922e-05	-4.85153e-05	8.76668e-05	0.000212539	2.74709e-05	7.17264e-05	0.000196599	1.15305e-05	-5.10923e-05	-4.45777e-05	-8.00933e-05	-5.58518e-05	-4.93373e-05	-8.48528e-05	-3.73749e-05	-3.08603e-05	-6.63759e-05	3.86113e-05	4.51258e-05	9.61026e-06	2.26709e-05	2.91855e-05	-6.3301e-06	-3.60674e-06	-8.3663e-06	3.29717e-05	1.01106e-05
1652.72	0.00903	0.00902	0.00904	0.00913	0.0091	0.00903	0.00891	0.00909	0.00908	0.00908	0.00911	0.00903	0.00899	0.00911		3.07869e-07	0.000119722	-2.23199e-06	0.000117182	1.71565e-05	0.00013657	-6.0919e-05	-6.34589e-05	-4.40703e-05	9.9539e-05	0.000218953	3.83121e-05	7.32426e-05	0.000192657	1.20158e-05	-5.01307e-05	-5.0341e-05	-7.94542e-05	-5.26706e-05	-5.28809e-05	-8.19941e-05	-3.32821e-05	-3.34924e-05	-6.26056e-05	4.91004e-05	4.88901e-05	1.97769e-05	2.2804e-05	2.25937e-05	-6.51944e-06	-3.8688e-06	-6.40866e-06	3.6025e-05	1.29799e-05
1652.23	0.00908	0.00908	0.0091	0.00918	0.00915	0.00907	0.00896	0.00914	0.00912	0.00913	0.00915	0.00908	0.00904	0.00916		4.42644e-06	0.000114915	4.15908e-06	0.000114647	2.37146e-05	0.000134203	-5.95879e-05	-5.98552e-05	-4.02997e-05	0.00011173	0.000222218	4.77154e-05	7.53637e-05	0.000185852	1.13494e-05	-4.79971e-05	-5.43645e-05	-7.78969e-05	-4.82645e-05	-5.46319e-05	-7.81642e-05	-2.87089e-05	-3.50763e-05	-5.86087e-05	5.93061e-05	5.29388e-05	2.94064e-05	2.29402e-05	1.65728e-05	-6.95959e-06	-3.22863e-06	-3.496e-06	3.92491e-05	1.60596e-05
1651.75	0.00912	0.00912	0.00914	0.00923	0.00919	0.00911	0.00901	0.00918	0.00917	0.00918	0.0092	0.00912	0.00908	0.00921		1.00619e-05	0.000108486	1.21063e-05	0.00011053	3.10028e-05	0.000129427	-5.81283e-05	-5.60839e-05	-3.71874e-05	0.000124035	0.000222459	5.58447e-05	7.78939e-05	0.000176318	9.70373e-06	-4.47511e-05	-5.66091e-05	-7.54178e-05	-4.27068e-05	-5.45647e-05	-7.33735e-05	-2.38103e-05	-3.56682e-05	-5.44769e-05	6.92218e-05	5.73639e-05	3.85551e-05	2.30808e-05	1.12229e-05	-7.58585e-06	-1.72115e-06	3.23231e-07	4.24507e-05	1.92197e-05
1651.27	0.00916	0.00916	0.00918	0.00928	0.00922	0.00914	0.00906	0.00922	0.0092	0.00922	0.00923	0.00916	0.00912	0.00925		1.68964e-05	0.000100535	2.13426e-05	0.000104981	3.86536e-05	0.000122292	-5.62321e-05	-5.17859e-05	-3.44749e-05	0.000136113	0.000219752	6.29848e-05	8.04762e-05	0.000164114	7.34771e-06	-4.0527e-05	-5.71869e-05	-7.20074e-05	-3.60808e-05	-5.27407e-05	-6.75612e-05	-1.87698e-05	-3.54296e-05	-5.02502e-05	7.86899e-05	6.20301e-05	4.72095e-05	2.30528e-05	6.393e-06	-8.42755e-06	5.43144e-07	4.98934e-06	4.5442e-05	2.23004e-05
1650.79	0.0092	0.0092	0.00922	0.00932	0.00925	0.00917	0.0091	0.00925	0.00923	0.00925	0.00926	0.00919	0.00915	0.00928		2.45037e-05	9.12333e-05	3.14708e-05	9.82003e-05	4.62448e-05	0.000112974	-5.41516e-05	-4.71846e-05	-3.24105e-05	0.000147533	0.000214262	6.88775e-05	8.26189e-05	0.000149348	3.96355e-06	-3.54889e-05	-5.62678e-05	-6.77287e-05	-2.85218e-05	-4.93008e-05	-6.07617e-05	-1.37478e-05	-3.45267e-05	-4.59876e-05	8.75402e-05	6.67613e-05	5.53004e-05	2.26263e-05	1.84737e-06	-9.61355e-06	3.36072e-06	1.03278e-05	4.80666e-05	2.51018e-05
1650.31	0.00923	0.00924	0.00925	0.00935	0.00928	0.00919	0.00915	0.00928	0.00926	0.00928	0.00929	0.00922	0.00919	0.00931		3.2459e-05	8.07728e-05	4.21218e-05	9.04356e-05	5.33645e-05	0.000101678	-5.17576e-05	-4.20948e-05	-3.08521e-05	0.00015808	0.000206394	7.38634e-05	8.41112e-05	0.000132425	-1.05404e-07	-2.98303e-05	-5.4076e-05	-6.26576e-05	-2.01675e-05	-4.44132e-05	-5.29947e-05	-8.92486e-06	-3.31705e-05	-4.17521e-05	9.57907e-05	7.1545e-05	6.29634e-05	2.18219e-05	-2.42381e-06	-1.10054e-05	6.55331e-06	1.62161e-05	5.02092e-05	2.74588e-05
1649.83	0.00925	0.00926	0.00927	0.00938	0.0093	0.00921	0.00918	0.0093	0.00928	0.0093	0.00931	0.00924	0.00921	0.00933		4.03338e-05	6.93748e-05	5.28818e-05	8.19227e-05	5.96267e-05	8.86677e-05	-4.89548e-05	-3.64068e-05	-2.96619e-05	0.000167407	0.000196448	7.81183e-05	8.4567e-05	0.000113608	-4.72157e-06	-2.37694e-05	-5.09087e-05	-5.68764e-05	-1.12214e-05	-3.83607e-05	-4.43284e-05	-4.4765e-06	-3.16158e-05	-3.75835e-05	0.000103304	7.61644e-05	7.01967e-05	2.04638e-05	-6.67553e-06	-1.26432e-05	9.88738e-06	2.24354e-05	5.17377e-05	2.91803e-05
1649.34	0.00927	0.00929	0.00929	0.0094	0.00931	0.00923	0.00922	0.00932	0.00929	0.00932	0.00932	0.00926	0.00924	0.00935		4.77271e-05	5.72958e-05	6.33849e-05	7.29536e-05	6.46965e-05	7.42652e-05	-4.57944e-05	-3.01366e-05	-2.8825e-05	0.000175071	0.00018464	8.15493e-05	8.35639e-05	9.31326e-05	-9.95765e-06	-1.75033e-05	-4.70433e-05	-5.04726e-05	-1.84549e-06	-3.13855e-05	-3.48148e-05	-5.33917e-07	-3.0074e-05	-3.35033e-05	0.00010984	8.03003e-05	7.6871e-05	1.83334e-05	-1.12066e-05	-1.46359e-05	1.31327e-05	2.87905e-05	5.26075e-05	3.0102e-05
1648.86	0.00929	0.00931	0.00931	0.00942	0.00932	0.00924	0.00925	0.00933	0.0093	0.00933	0.00933	0.00928	0.00926	0.00936		5.42934e-05	4.48144e-05	7.32645e-05	6.37856e-05	6.83207e-05	5.88417e-05	-4.23019e-05	-2.33308e-05	-2.82747e-05	0.000180893	0.000171414	8.42975e-05	8.09139e-05	7.14349e-05	-1.56814e-05	-1.11749e-05	-4.27623e-05	-4.35476e-05	7.79619e-06	-2.37912e-05	-2.45765e-05	2.85234e-06	-2.8735e-05	-2.95203e-05	0.000115425	8.38372e-05	8.30519e-05	1.54456e-05	-1.61418e-05	-1.69271e-05	1.61217e-05	3.50929e-05	5.2792e-05	3.0149e-05
1648.38	0.0093	0.00933	0.00931	0.00943	0.00932	0.00924	0.00927	0.00934	0.00931	0.00934	0.00934	0.00929	0.00927	0.00937		5.98026e-05	3.22078e-05	8.22548e-05	5.466e-05	7.03625e-05	4.27677e-05	-3.87317e-05	-1.62795e-05	-2.81718e-05	0.000184762	0.000157167	8.62274e-05	7.6572e-05	4.89772e-05	-2.19622e-05	-4.92581e-06	-3.82983e-05	-3.61757e-05	1.75263e-05	-1.58461e-05	-1.37236e-05	5.63404e-06	-2.77384e-05	-2.56159e-05	0.000120033	8.66608e-05	8.87833e-05	1.18436e-05	-2.15289e-05	-1.94063e-05	1.86741e-05	4.11263e-05	5.2288e-05	2.9234e-05
1647.9	0.00931	0.00934	0.00932	0.00944	0.00932	0.00925	0.00929	0.00935	0.00931	0.00935	0.00934	0.00929	0.00929	0.00937		6.40285e-05	1.97578e-05	9.00587e-05	4.5788e-05	7.07061e-05	2.64354e-05	-3.49524e-05	-8.92232e-06	-2.82749e-05	0.000186469	0.000142198	8.74879e-05	7.03979e-05	2.61272e-05	-2.85831e-05	1.13904e-06	-3.38731e-05	-2.84507e-05	2.71691e-05	-7.84302e-06	-2.42058e-06	7.81655e-06	-2.71956e-05	-2.17732e-05	0.000123579	8.85672e-05	9.39896e-05	7.50839e-06	-2.75038e-05	-2.20813e-05	2.06946e-05	4.67247e-05	5.11398e-05	2.73721e-05
1647.42	0.00932	0.00935	0.00932	0.00944	0.00931	0.00925	0.00931	0.00935	0.00931	0.00935	0.00934	0.0093	0.0093	0.00937		6.68545e-05	7.74911e-06	9.64781e-05	3.73727e-05	6.9372e-05	1.02666e-05	-3.14405e-05	-1.81692e-06	-2.89231e-05	0.000186231	0.000127125	8.79355e-05	6.26257e-05	3.52029e-06	-3.56694e-05	6.95427e-06	-2.96617e-05	-2.0489e-05	3.65779e-05	-3.81022e-08	9.13458e-06	9.47172e-06	-2.71442e-05	-1.79716e-05	0.00012633	8.97143e-05	9.8887e-05	2.72544e-06	-3.38905e-05	-2.47178e-05	2.21139e-05	5.17375e-05	4.93945e-05	2.46314e-05
1646.94	0.00932	0.00935	0.00932	0.00944	0.00931	0.00925	0.00932	0.00935	0.00931	0.00935	0.00933	0.0093	0.00931	0.00937		6.82342e-05	-3.52529e-06	0.000101342	2.95821e-05	6.64445e-05	-5.315e-06	-2.82785e-05	4.8288e-06	-3.00683e-05	0.000183814	0.000112054	8.7301e-05	5.31079e-05	-1.86516e-05	-4.34049e-05	1.24661e-05	-2.57849e-05	-1.23984e-05	4.55735e-05	7.32248e-06	2.0709e-05	1.06764e-05	-2.75746e-05	-1.41881e-05	0.000128046	8.97946e-05	0.000103181	-2.6602e-06	-4.09112e-05	-2.75247e-05	2.28989e-05	5.60063e-05	4.71138e-05	2.11092e-05
1646.45	0.00932	0.00935	0.00931	0.00943	0.00929	0.00925	0.00933	0.00934	0.0093	0.00934	0.00932	0.0093	0.00931	0.00936		6.81143e-05	-1.38533e-05	0.00010451	2.25424e-05	6.20701e-05	-1.98975e-05	-2.57002e-05	1.06956e-05	-3.17444e-05	0.000179771	9.78037e-05	8.59568e-05	4.24533e-05	-3.95143e-05	-5.13612e-05	1.76239e-05	-2.23445e-05	-4.29913e-06	5.40197e-05	1.40512e-05	3.20966e-05	1.15798e-05	-2.83887e-05	-1.03433e-05	0.000129281	8.93125e-05	0.000107358	-8.03706e-06	-4.80055e-05	-2.99601e-05	2.30178e-05	5.94136e-05	4.43833e-05	1.69736e-05
1645.97	0.00931	0.00935	0.0093	0.00942	0.00928	0.00925	0.00934	0.00934	0.00929	0.00933	0.00931	0.00929	0.00931	0.00935		6.65222e-05	-2.29908e-05	0.000105883	1.63703e-05	5.64297e-05	-3.30834e-05	-2.38882e-05	1.54729e-05	-3.39808e-05	0.000174069	8.45559e-05	8.36585e-05	3.06633e-05	-5.88498e-05	-5.97472e-05	2.24125e-05	-1.93971e-05	3.63226e-06	6.17736e-05	1.9964e-05	4.29934e-05	1.23199e-05	-2.94897e-05	-6.4603e-06	0.000129959	8.81496e-05	0.000111179	-1.34465e-05	-5.52561e-05	-3.22267e-05	2.25076e-05	6.18688e-05	4.12598e-05	1.24151e-05
1645.49	0.0093	0.00935	0.00929	0.00941	0.00926	0.00924	0.00933	0.00933	0.00928	0.00932	0.00929	0.00928	0.00931	0.00934		6.34911e-05	-3.07467e-05	0.000105405	1.11668e-05	4.97777e-05	-4.446e-05	-2.31063e-05	1.88072e-05	-3.68197e-05	0.000166929	7.26914e-05	8.03318e-05	1.79505e-05	-7.62873e-05	-6.86469e-05	2.67845e-05	-1.69955e-05	1.12482e-05	6.86979e-05	2.4918e-05	5.31617e-05	1.30711e-05	-3.07089e-05	-2.46516e-06	0.000130223	8.64426e-05	0.000114686	-1.87561e-05	-6.25361e-05	-3.42924e-05	2.13823e-05	6.32958e-05	3.78202e-05	7.66893e-06
1645.01	0.00929	0.00934	0.00927	0.00939	0.00924	0.00923	0.00933	0.00931	0.00926	0.00931	0.00927	0.00927	0.0093	0.00932		5.91319e-05	-3.70026e-05	0.000103121	6.9862e-06	4.24126e-05	-5.3722e-05	-2.32398e-05	2.0749e-05	-3.99591e-05	0.000158521	6.23869e-05	7.61497e-05	4.50373e-06	-9.16308e-05	-7.7868e-05	3.0702e-05	-1.51368e-05	1.83754e-05	7.46908e-05	2.8852e-05	6.23643e-05	1.39827e-05	-3.18562e-05	1.6561e-06	0.000130092	8.42527e-05	0.000117765	-2.39262e-05	-6.9765e-05	-3.62527e-05	1.96774e-05	6.36663e-05	3.4137e-05	2.95811e-06
1644.53	0.00927	0.00932	0.00926	0.00937	0.00921	0.00922	0.00932	0.0093	0.00924	0.00929	0.00925	0.00926	0.00929	0.0093		5.35316e-05	-4.16689e-05	9.91022e-05	3.90173e-06	3.46532e-05	-6.05472e-05	-2.46429e-05	2.09277e-05	-4.35212e-05	0.000149258	5.40579e-05	7.10839e-05	-9.27085e-06	-0.000104471	-8.74453e-05	3.40924e-05	-1.38348e-05	2.48145e-05	7.9663e-05	3.17358e-05	7.03851e-05	1.52141e-05	-3.27131e-05	5.93619e-06	0.000129819	8.1892e-05	0.000120541	-2.871e-05	-7.66372e-05	-3.79879e-05	1.74348e-05	6.30054e-05	3.02509e-05	-1.4435e-06
1644.05	0.00925	0.0093	0.00923	0.00935	0.00918	0.00921	0.0093	0.00928	0.00922	0.00927	0.00922	0.00924	0.00927	0.00928		4.68309e-05	-4.47449e-05	9.34969e-05	1.92105e-06	2.68295e-05	-6.47463e-05	-2.73067e-05	1.93593e-05	-4.73081e-05	0.0001394	4.78239e-05	6.52621e-05	-2.30919e-05	-0.000114668	-9.72295e-05	3.68884e-05	-1.30623e-05	3.03973e-05	8.35543e-05	3.36036e-05	7.70632e-05	1.6887e-05	-3.30637e-05	1.03959e-05	0.000129457	7.95065e-05	0.000122966	-3.30344e-05	-8.29851e-05	-3.95255e-05	1.46502e-05	6.13161e-05	2.62413e-05	-5.35121e-06
1643.56	0.00923	0.00928	0.00921	0.00932	0.00915	0.00919	0.00928	0.00926	0.00919	0.00924	0.00919	0.00922	0.00926	0.00926		3.92303e-05	-4.62639e-05	8.65231e-05	1.02888e-06	1.92776e-05	-6.62166e-05	-3.12397e-05	1.60531e-05	-5.11924e-05	0.000129032	4.35381e-05	5.85623e-05	-3.68383e-05	-0.000122332	-0.000107308	3.90698e-05	-1.27671e-05	3.50118e-05	8.63626e-05	3.45257e-05	8.23046e-05	1.91172e-05	-3.27197e-05	1.50591e-05	0.000128872	7.70349e-05	0.000124814	-3.69987e-05	-8.88356e-05	-4.10568e-05	1.13994e-05	5.86922e-05	2.21435e-05	-8.5532e-06
1643.08	0.0092	0.00925	0.00918	0.00929	0.00912	0.00917	0.00925	0.00924	0.00916	0.00921	0.00916	0.00919	0.00923	0.00923		3.09315e-05	-4.63929e-05	7.84631e-05	1.13867e-06	1.23366e-05	-6.49878e-05	-3.64174e-05	1.11142e-05	-5.50123e-05	0.0001185	4.11755e-05	5.1151e-05	-5.01512e-05	-0.000127476	-0.0001175	4.05744e-05	-1.28945e-05	3.85614e-05	8.8106e-05	3.46371e-05	8.6093e-05	2.19795e-05	-3.14894e-05	1.99665e-05	0.000128143	7.46739e-05	0.00012613	-4.05083e-05	-9.39772e-05	-4.25213e-05	7.69582e-06	5.52274e-05	1.80167e-05	-1.08991e-05
1642.6	0.00917	0.00922	0.00915	0.00925	0.00908	0.00915	0.00921	0.00921	0.00913	0.00918	0.00913	0.00916	0.0092	0.00919		2.21684e-05	-4.52967e-05	6.96422e-05	2.17701e-06	6.28641e-06	-6.11787e-05	-4.28549e-05	4.61889e-06	-5.87369e-05	0.000108001	4.05355e-05	4.29774e-05	-6.27338e-05	-0.000130199	-0.000127757	4.13834e-05	-1.33582e-05	4.10074e-05	8.88572e-05	3.41156e-05	8.84811e-05	2.55014e-05	-2.92402e-05	2.51254e-05	0.000127216	7.24741e-05	0.00012684	-4.35189e-05	-9.82604e-05	-4.38949e-05	3.57156e-06	5.10453e-05	1.39148e-05	-1.23104e-05
1642.11	0.00913	0.00918	0.00912	0.00921	0.00904	0.00912	0.00917	0.00918	0.00909	0.00914	0.00909	0.00913	0.00917	0.00915		1.3206e-05	-4.32209e-05	6.04345e-05	4.00758e-06	1.35575e-06	-5.50712e-05	-5.04883e-05	-3.25975e-06	-6.23385e-05	9.79593e-05	4.15324e-05	3.4265e-05	-7.40827e-05	-0.00013051	-0.000137777	4.15095e-05	-1.40688e-05	4.23467e-05	8.8738e-05	3.31597e-05	8.95752e-05	2.96593e-05	-2.59191e-05	3.04965e-05	0.000126263	7.06845e-05	0.0001271	-4.57792e-05	-0.000101358	-4.4942e-05	-9.00528e-07	4.6328e-05	9.90341e-06	-1.27508e-05
1641.63	0.00909	0.00913	0.00908	0.00917	0.009	0.00908	0.00913	0.00915	0.00905	0.0091	0.00904	0.00909	0.00913	0.00911		4.314e-06	-4.04733e-05	5.12301e-05	6.44274e-06	-2.25787e-06	-4.70452e-05	-5.88041e-05	-1.18881e-05	-6.5376e-05	8.81182e-05	4.33309e-05	2.50001e-05	-8.43189e-05	-0.000129106	-0.000147437	4.09829e-05	-1.49116e-05	4.2664e-05	8.7899e-05	3.20045e-05	8.95801e-05	3.4411e-05	-2.14834e-05	3.60922e-05	0.000124787	6.88926e-05	0.000126468	-4.765e-05	-0.000103545	-4.59689e-05	-5.68469e-06	4.12314e-05	6.05782e-06	-1.22566e-05
1641.15	0.00904	0.00908	0.00904	0.00912	0.00895	0.00904	0.00908	0.00911	0.009	0.00905	0.009	0.00905	0.00908	0.00906		-4.22668e-06	-3.73609e-05	4.23941e-05	9.25986e-06	-4.46157e-06	-3.75958e-05	-6.78436e-05	-2.12229e-05	-6.80785e-05	7.89354e-05	4.58012e-05	1.53184e-05	-9.29176e-05	-0.000126052	-0.000156535	3.99011e-05	-1.57757e-05	4.20661e-05	8.65219e-05	3.08451e-05	8.86868e-05	3.96662e-05	-1.60106e-05	4.18312e-05	0.000123063	6.73864e-05	0.000125228	-4.87898e-05	-0.000104467	-4.66248e-05	-1.06754e-05	3.59453e-05	2.45283e-06	-1.09103e-05
1640.66	0.00898	0.00903	0.00899	0.00907	0.0089	0.009	0.00902	0.00906	0.00895	0.009	0.00894	0.009	0.00903	0.009		-1.21923e-05	-3.42216e-05	3.42584e-05	1.22292e-05	-5.22274e-06	-2.7252e-05	-7.73967e-05	-3.0946e-05	-7.04271e-05	7.03579e-05	4.83287e-05	5.15352e-06	-9.98195e-05	-0.000121849	-0.000165024	3.83316e-05	-1.65418e-05	4.06965e-05	8.47824e-05	2.9909e-05	8.71472e-05	4.53012e-05	-9.57218e-06	4.76661e-05	0.000120882	6.60084e-05	0.000123247	-4.92955e-05	-0.000104169	-4.69306e-05	-1.58111e-05	3.06397e-05	-8.42765e-07	-8.84148e-06
1640.18	0.00892	0.00897	0.00894	0.00901	0.00884	0.00894	0.00896	0.00901	0.00889	0.00894	0.00889	0.00895	0.00898	0.00894		-1.93639e-05	-3.13728e-05	2.71366e-05	1.51277e-05	-4.59036e-06	-1.65993e-05	-8.72286e-05	-4.07281e-05	-7.24551e-05	6.25755e-05	5.05666e-05	-5.28921e-06	-0.000104828	-0.000116837	-0.000172693	3.63707e-05	-1.71497e-05	3.87123e-05	8.28712e-05	2.93508e-05	8.52128e-05	5.11443e-05	-2.37611e-06	5.34858e-05	0.00011831	6.47897e-05	0.000120652	-4.90934e-05	-0.000102614	-4.67518e-05	-2.09729e-05	2.55276e-05	-3.74164e-06	-6.19936e-06
1639.7	0.00886	0.00891	0.00888	0.00894	0.00878	0.00889	0.00889	0.00896	0.00883	0.00888	0.00882	0.00889	0.00891	0.00888		-2.55284e-05	-2.90899e-05	2.12881e-05	1.77267e-05	-2.65802e-06	-6.21944e-06	-9.68872e-05	-5.00706e-05	-7.40168e-05	5.56937e-05	5.21323e-05	-1.5665e-05	-0.000107806	-0.000111368	-0.000179165	3.41577e-05	-1.74875e-05	3.63247e-05	8.09742e-05	2.93291e-05	8.31412e-05	5.70281e-05	5.38295e-06	5.91951e-05	0.00011538	6.37347e-05	0.000117547	-4.81201e-05	-9.97653e-05	-4.59531e-05	-2.60286e-05	2.07879e-05	-6.16595e-06	-3.15823e-06
1639.22	0.00879	0.00884	0.00882	0.00887	0.00871	0.00882	0.00882	0.0089	0.00876	0.00881	0.00876	0.00882	0.00885	0.0088		-3.05956e-05	-2.76708e-05	1.68425e-05	1.97673e-05	3.89354e-07	3.31413e-06	-0.000106511	-5.90727e-05	-7.55259e-05	4.96695e-05	5.25943e-05	-2.62457e-05	-0.000108887	-0.000105962	-0.000184802	3.17733e-05	-1.75468e-05	3.36686e-05	7.92114e-05	2.98913e-05	8.11067e-05	6.27583e-05	1.34382e-05	6.46536e-05	0.000112038	6.27183e-05	0.000113934	-4.6518e-05	-9.58382e-05	-4.46228e-05	-3.08548e-05	1.65833e-05	-8.06033e-06	1.30195e-07
1638.74	0.00871	0.00876	0.00875	0.00879	0.00864	0.00875	0.00874	0.00883	0.00868	0.00873	0.00868	0.00875	0.00877	0.00872		-3.44183e-05	-2.73091e-05	1.39562e-05	2.10654e-05	4.42615e-06	1.15354e-05	-0.00011578	-6.74058e-05	-7.69358e-05	4.47369e-05	5.18462e-05	-3.66251e-05	-0.000107911	-0.000100802	-0.000189273	2.93377e-05	-1.72942e-05	3.09321e-05	7.77122e-05	3.10803e-05	7.93066e-05	6.81822e-05	2.15503e-05	6.97766e-05	0.000108493	6.18611e-05	0.000110087	-4.41552e-05	-9.07871e-05	-4.25608e-05	-3.5297e-05	1.30775e-05	-9.37126e-06	3.54751e-06
1638.26	0.00863	0.00868	0.00868	0.00871	0.00856	0.00867	0.00866	0.00876	0.0086	0.00865	0.0086	0.00867	0.00869	0.00864		-3.69409e-05	-2.81279e-05	1.26514e-05	2.14644e-05	9.23221e-06	1.80452e-05	-0.000124437	-7.48443e-05	-7.82635e-05	4.09303e-05	4.97433e-05	-4.65654e-05	-0.000105028	-9.62146e-05	-0.000192523	2.69608e-05	-1.6736e-05	2.825e-05	7.65532e-05	3.28563e-05	7.78423e-05	7.3134e-05	2.94371e-05	7.44231e-05	0.000104832	6.11352e-05	0.000106121	-4.11259e-05	-8.48227e-05	-3.98367e-05	-3.91914e-05	1.0401e-05	-1.00776e-05	6.9818e-06
1637.77	0.00854	0.0086	0.0086	0.00862	0.00848	0.00858	0.00857	0.00868	0.00852	0.00856	0.00852	0.00859	0.00861	0.00855		-3.8108e-05	-3.01869e-05	1.29178e-05	2.08389e-05	1.46358e-05	2.25569e-05	-0.000132231	-8.12057e-05	-7.94877e-05	3.80969e-05	4.6018e-05	-5.60266e-05	-0.000100586	-9.26652e-05	-0.00019471	2.47559e-05	-1.59013e-05	2.57816e-05	7.57817e-05	3.51245e-05	7.68074e-05	7.74997e-05	3.68425e-05	7.85254e-05	0.000100961	6.03036e-05	0.000101987	-3.77224e-05	-7.83795e-05	-3.66966e-05	-4.23344e-05	8.69134e-06	-1.01625e-05	1.04093e-05
1637.29	0.00845	0.0085	0.00851	0.00853	0.00839	0.00849	0.00849	0.00859	0.00843	0.00847	0.00843	0.0085	0.00851	0.00845		-3.79146e-05	-3.35118e-05	1.46828e-05	1.90857e-05	2.04486e-05	2.48514e-05	-0.000139012	-8.64148e-05	-8.06491e-05	3.63219e-05	4.07248e-05	-6.47757e-05	-9.47356e-05	-9.03328e-05	-0.000195833	2.2793e-05	-1.48333e-05	2.35865e-05	7.53904e-05	3.77642e-05	7.61839e-05	8.11561e-05	4.35299e-05	8.19497e-05	9.70295e-05	5.94033e-05	9.78231e-05	-3.40281e-05	-7.16543e-05	-3.32345e-05	-4.4593e-05	8.00443e-06	-9.63974e-06	1.37702e-05
1636.81	0.00835	0.00841	0.00842	0.00843	0.0083	0.00839	0.00839	0.0085	0.00833	0.00837	0.00833	0.0084	0.00842	0.00835		-3.63766e-05	-3.801e-05	1.78312e-05	1.61977e-05	2.65318e-05	2.48984e-05	-0.000144696	-9.0488e-05	-8.17873e-05	3.5576e-05	3.39425e-05	-7.27432e-05	-8.77387e-05	-8.93722e-05	-0.000196058	2.11406e-05	-1.36163e-05	2.17283e-05	7.53484e-05	4.05914e-05	7.59361e-05	8.4049e-05	4.9292e-05	8.46367e-05	9.30932e-05	5.83362e-05	9.36809e-05	-3.02215e-05	-6.49785e-05	-2.96338e-05	-4.58111e-05	8.39658e-06	-8.55136e-06	1.70972e-05
1636.33	0.00825	0.00831	0.00832	0.00832	0.0082	0.00828	0.00829	0.0084	0.00823	0.00826	0.00823	0.0083	0.00831	0.00825		-3.354e-05	-4.35059e-05	2.21692e-05	1.22033e-05	3.2697e-05	2.27311e-05	-0.000148859	-9.31494e-05	-8.26216e-05	3.56884e-05	2.57225e-05	-7.96302e-05	-7.99691e-05	-8.9935e-05	-0.000195288	1.98941e-05	-1.22993e-05	2.02668e-05	7.56033e-05	4.34099e-05	7.5976e-05	8.61311e-05	5.39377e-05	8.65038e-05	8.91226e-05	5.69291e-05	8.94953e-05	-2.65349e-05	-5.87284e-05	-2.61623e-05	-4.58802e-05	9.82902e-06	-6.94036e-06	2.03568e-05
1635.85	0.00814	0.0082	0.00821	0.00821	0.0081	0.00817	0.00819	0.00829	0.00812	0.00815	0.00812	0.00819	0.00821	0.00813		-2.9528e-05	-4.98499e-05	2.74773e-05	7.15533e-06	3.87978e-05	1.84759e-05	-0.000151646	-9.46411e-05	-8.33205e-05	3.67495e-05	1.64276e-05	-8.53688e-05	-7.15942e-05	-9.19162e-05	-0.000193713	1.90517e-05	-1.09793e-05	1.91568e-05	7.60569e-05	4.60259e-05	7.6162e-05	8.73775e-05	5.73465e-05	8.74826e-05	8.53291e-05	5.52982e-05	8.54342e-05	-2.30146e-05	-5.30455e-05	-2.29095e-05	-4.4789e-05	1.22163e-05	-4.86867e-06	2.35368e-05
1635.37	0.00803	0.00809	0.0081	0.00809	0.00799	0.00806	0.00809	0.00818	0.00801	0.00804	0.00801	0.00807	0.00809	0.00802		-2.44317e-05	-5.67152e-05	3.35199e-05	1.23639e-06	4.47137e-05	1.24302e-05	-0.000152834	-9.48821e-05	-8.36883e-05	3.83357e-05	6.05218e-06	-9.00663e-05	-6.32198e-05	-9.55033e-05	-0.000191622	1.86732e-05	-9.70804e-06	1.84056e-05	7.66249e-05	4.82436e-05	7.63573e-05	8.78187e-05	5.94374e-05	8.75511e-05	8.14406e-05	5.30594e-05	8.11731e-05	-2.01148e-05	-4.84961e-05	-2.03824e-05	-4.25296e-05	1.54221e-05	-2.43766e-06	2.66159e-05
1634.88	0.00791	0.00797	0.00798	0.00797	0.00788	0.00793	0.00798	0.00807	0.0079	0.00792	0.0079	0.00795	0.00797	0.0079		-1.84591e-05	-6.38782e-05	4.00126e-05	-5.40647e-06	5.02653e-05	4.84621e-06	-0.000152333	-9.38616e-05	-8.36089e-05	4.07069e-05	-4.71219e-06	-9.31673e-05	-5.4727e-05	-0.000100146	-0.000188601	1.87235e-05	-8.59697e-06	1.79102e-05	7.71952e-05	4.98748e-05	7.63819e-05	8.74479e-05	6.01274e-05	8.66346e-05	7.78895e-05	5.05691e-05	7.70762e-05	-1.75443e-05	-4.48648e-05	-1.83576e-05	-3.92408e-05	1.92309e-05	3.0288e-07	2.94836e-05
1634.4	0.00779	0.00785	0.00786	0.00785	0.00776	0.00781	0.00787	0.00794	0.00778	0.0078	0.00778	0.00783	0.00785	0.00777		-1.18246e-05	-7.09946e-05	4.66267e-05	-1.25433e-05	5.53189e-05	-3.85107e-06	-0.000150092	-9.16404e-05	-8.29482e-05	4.34407e-05	-1.57293e-05	-9.48264e-05	-4.66253e-05	-0.000105795	-0.000184892	1.9166e-05	-7.68812e-06	1.76331e-05	7.76173e-05	5.07632e-05	7.60844e-05	8.63095e-05	5.94554e-05	8.47766e-05	7.44313e-05	4.75772e-05	7.28984e-05	-1.56347e-05	-4.24888e-05	-1.71676e-05	-3.50743e-05	2.3377e-05	3.24315e-06	3.20692e-05
1633.92	0.00767	0.00773	0.00773	0.00772	0.00764	0.00767	0.00775	0.00782	0.00765	0.00768	0.00765	0.0077	0.00772	0.00764		-4.75168e-06	-7.78023e-05	5.31109e-05	-1.99397e-05	5.97382e-05	-1.33124e-05	-0.00014613	-8.82678e-05	-8.16406e-05	4.63527e-05	-2.66979e-05	-9.5026e-05	-3.91668e-05	-0.000112217	-0.000180546	1.99598e-05	-7.0514e-06	1.7463e-05	7.78224e-05	5.08112e-05	7.53257e-05	8.44497e-05	5.74385e-05	8.19529e-05	7.10642e-05	4.4053e-05	6.85674e-05	-1.44553e-05	-4.14665e-05	-1.69521e-05	-3.0271e-05	2.75917e-05	6.31308e-06	3.42189e-05
1633.44	0.00754	0.0076	0.0076	0.00759	0.00751	0.00754	0.00763	0.00768	0.00752	0.00755	0.00753	0.00757	0.00759	0.00751		2.48744e-06	-8.4032e-05	5.91705e-05	-2.73489e-05	6.34047e-05	-2.31147e-05	-0.000140342	-8.36589e-05	-7.94248e-05	4.92384e-05	-3.7281e-05	-9.3591e-05	-3.25585e-05	-0.000119078	-0.000175388	2.09953e-05	-6.73489e-06	1.73342e-05	7.76783e-05	4.99482e-05	7.40172e-05	8.19125e-05	5.41823e-05	7.82514e-05	6.77462e-05	4.00161e-05	6.40851e-05	-1.40507e-05	-4.17808e-05	-1.77118e-05	-2.51031e-05	3.158e-05	9.45506e-06	3.58142e-05
1632.95	0.00741	0.00747	0.00747	0.00745	0.00737	0.0074	0.0075	0.00754	0.00739	0.00742	0.00739	0.00743	0.00745	0.00737		9.62926e-06	-8.94853e-05	6.45512e-05	-3.45634e-05	6.61965e-05	-3.29181e-05	-0.00013299	-7.80681e-05	-7.64228e-05	5.20009e-05	-4.71136e-05	-9.06183e-05	-2.6837e-05	-0.000125952	-0.000169456	2.21766e-05	-6.75672e-06	1.72026e-05	7.70985e-05	4.81652e-05	7.21245e-05	7.87438e-05	4.98105e-05	7.37698e-05	6.45483e-05	3.56149e-05	5.95743e-05	-1.42896e-05	-4.3223e-05	-1.92637e-05	-1.9826e-05	3.50959e-05	1.25893e-05	3.67412e-05
1632.47	0.00728	0.00733	0.00733	0.00732	0.00724	0.00726	0.00737	0.0074	0.00725	0.00728	0.00726	0.00729	0.00731	0.00723		1.64103e-05	-9.40082e-05	6.90612e-05	-4.13573e-05	6.8052e-05	-4.23666e-05	-0.000123962	-7.13107e-05	-7.23199e-05	5.41411e-05	-5.62774e-05	-8.62308e-05	-2.23995e-05	-0.000132818	-0.000162771	2.33724e-05	-7.14907e-06	1.69923e-05	7.60233e-05	4.55018e-05	6.96432e-05	7.5014e-05	4.44926e-05	6.8634e-05	6.11032e-05	3.05817e-05	5.47232e-05	-1.54375e-05	-4.59589e-05	-2.18175e-05	-1.47253e-05	3.79256e-05	1.56769e-05	3.69164e-05
1631.99	0.00714	0.00719	0.00719	0.00717	0.0071	0.00712	0.00724	0.00725	0.00712	0.00715	0.00712	0.00715	0.00717	0.00709		2.26571e-05	-9.75047e-05	7.25706e-05	-4.75911e-05	6.89391e-05	-5.12226e-05	-0.000113561	-6.36473e-05	-6.72788e-05	5.57846e-05	-6.43771e-05	-8.04333e-05	-1.90069e-05	-0.000139169	-0.000155225	2.44641e-05	-7.8858e-06	1.67485e-05	7.43777e-05	4.20278e-05	6.6662e-05	7.07462e-05	3.83963e-05	6.30305e-05	5.75917e-05	2.52418e-05	4.98761e-05	-1.71998e-05	-4.95497e-05	-2.49155e-05	-9.99286e-06	3.99207e-05	1.86733e-05	3.62892e-05
1631.5	0.007	0.00705	0.00704	0.00703	0.00696	0.00697	0.0071	0.0071	0.00698	0.00701	0.00699	0.00701	0.00703	0.00695		2.81847e-05	-9.99323e-05	7.49877e-05	-5.31294e-05	6.88542e-05	-5.92629e-05	-0.000102053	-5.52503e-05	-6.13838e-05	5.65104e-05	-7.16066e-05	-7.37276e-05	-1.69284e-05	-0.000145045	-0.000147166	2.53273e-05	-8.9288e-06	1.6466e-05	7.21302e-05	3.78742e-05	6.3269e-05	6.59967e-05	3.17407e-05	5.71355e-05	5.3653e-05	1.93969e-05	4.47917e-05	-1.97858e-05	-5.40419e-05	-2.86471e-05	-5.78731e-06	4.10157e-05	2.15302e-05	3.48822e-05
1631.02	0.00686	0.0069	0.0069	0.00688	0.00681	0.00683	0.00696	0.00695	0.00683	0.00687	0.00684	0.00686	0.00688	0.0068		3.28952e-05	-0.000101293	7.6312e-05	-5.78766e-05	6.78394e-05	-6.63492e-05	-8.97471e-05	-4.63303e-05	-5.48029e-05	5.63579e-05	-7.78307e-05	-6.62844e-05	-1.59446e-05	-0.000150133	-0.000138587	2.58475e-05	-1.02229e-05	1.61914e-05	6.92643e-05	3.31939e-05	5.96082e-05	6.07917e-05	2.47213e-05	5.11356e-05	4.93102e-05	1.32398e-05	3.96541e-05	-2.29923e-05	-5.90627e-05	-3.26484e-05	-2.18235e-06	4.12344e-05	2.42082e-05	3.27618e-05
1630.54	0.00672	0.00676	0.00675	0.00674	0.00666	0.00668	0.00682	0.00679	0.00669	0.00673	0.0067	0.00672	0.00673	0.00666		3.67598e-05	-0.000101606	7.65891e-05	-6.17766e-05	6.59422e-05	-7.24235e-05	-7.67801e-05	-3.69508e-05	-4.75977e-05	5.52762e-05	-8.30894e-05	-5.82637e-05	-1.59266e-05	-0.000154292	-0.000129466	2.59617e-05	-1.16777e-05	1.60417e-05	6.5791e-05	2.81517e-05	5.5871e-05	5.51441e-05	1.75048e-05	4.52241e-05	4.44781e-05	6.83881e-06	3.45582e-05	-2.67246e-05	-6.4364e-05	-3.66446e-05	8.34814e-07	4.06641e-05	2.66818e-05	3.00172e-05
1630.06	0.00657	0.00661	0.0066	0.00659	0.00652	0.00653	0.00667	0.00664	0.00655	0.00659	0.00656	0.00657	0.00658	0.00651		3.97905e-05	-0.000100938	7.59332e-05	-6.47951e-05	6.32914e-05	-7.74369e-05	-6.38256e-05	-2.76829e-05	-4.03247e-05	5.32934e-05	-8.74349e-05	-5.03227e-05	-1.66862e-05	-0.000157414	-0.000120302	2.55745e-05	-1.32081e-05	1.60328e-05	6.17172e-05	2.29346e-05	5.21755e-05	4.90755e-05	1.02928e-05	3.95337e-05	3.90774e-05	2.94723e-07	2.95356e-05	-3.09021e-05	-6.96848e-05	-4.04439e-05	3.28499e-06	3.94277e-05	2.89037e-05	2.67859e-05
1629.58	0.00643	0.00646	0.00644	0.00644	0.00637	0.00639	0.00653	0.00648	0.0064	0.00644	0.00641	0.00642	0.00643	0.00636		4.20757e-05	-9.92497e-05	7.44544e-05	-6.68711e-05	5.99378e-05	-8.13877e-05	-5.08706e-05	-1.8492e-05	-3.30085e-05	5.02981e-05	-9.10274e-05	-4.26482e-05	-1.81949e-05	-0.00015952	-0.000111141	2.47106e-05	-1.46593e-05	1.62919e-05	5.70893e-05	1.77194e-05	4.86705e-05	4.25727e-05	3.20278e-06	3.4154e-05	3.2933e-05	-6.43693e-06	2.45143e-05	-3.556e-05	-7.49299e-05	-4.39787e-05	5.34144e-06	3.77201e-05	3.07972e-05	2.32035e-05
1629.1	0.00628	0.00631	0.00629	0.00628	0.00622	0.00624	0.00638	0.00632	0.00626	0.0063	0.00626	0.00627	0.00628	0.00621		4.36777e-05	-9.6606e-05	7.23099e-05	-6.79738e-05	5.59774e-05	-8.43063e-05	-3.85323e-05	-9.90013e-06	-2.62327e-05	4.66646e-05	-9.36191e-05	-3.55455e-05	-1.99911e-05	-0.000160275	-0.000102201	2.3348e-05	-1.59373e-05	1.68474e-05	5.19802e-05	1.26949e-05	4.54796e-05	3.56476e-05	-3.63769e-06	2.91471e-05	2.63348e-05	-1.29505e-05	1.98342e-05	-4.03209e-05	-7.96062e-05	-4.68215e-05	7.08332e-06	3.57155e-05	3.23414e-05	1.9383e-05
1628.62	0.00613	0.00616	0.00614	0.00613	0.00607	0.00609	0.00623	0.00616	0.00611	0.00615	0.00612	0.00612	0.00612	0.00607		4.47468e-05	-9.29964e-05	6.96552e-05	-6.8088e-05	5.153e-05	-8.62133e-05	-2.6945e-05	-2.03659e-06	-2.01619e-05	4.22023e-05	-9.55409e-05	-2.94895e-05	-2.21514e-05	-0.000159895	-9.38432e-05	2.15687e-05	-1.6891e-05	1.77177e-05	4.64772e-05	8.01741e-06	4.26261e-05	2.83519e-05	-1.01079e-05	2.45009e-05	1.90243e-05	-1.94355e-05	1.51732e-05	-4.53295e-05	-8.37892e-05	-4.91805e-05	8.6824e-06	3.35908e-05	3.34645e-05	1.54656e-05
1628.13	0.00599	0.00601	0.00599	0.00598	0.00592	0.00594	0.00607	0.006	0.00597	0.006	0.00597	0.00598	0.00597	0.00592		4.53868e-05	-8.83608e-05	6.66216e-05	-6.7126e-05	4.66282e-05	-8.71194e-05	-1.63329e-05	4.90188e-06	-1.50915e-05	3.7334e-05	-9.64136e-05	-2.43858e-05	-2.4232e-05	-0.00015798	-8.59518e-05	1.94612e-05	-1.73912e-05	1.89349e-05	4.0696e-05	3.84362e-06	4.01697e-05	2.07026e-05	-1.61498e-05	2.01763e-05	1.14084e-05	-2.5444e-05	1.0882e-05	-5.01576e-05	-8.701e-05	-5.0684e-05	1.02501e-05	3.14849e-05	3.41274e-05	1.14915e-05
1627.65	0.00584	0.00586	0.00584	0.00583	0.00577	0.00579	0.00592	0.00585	0.00582	0.00586	0.00582	0.00583	0.00582	0.00577		4.57104e-05	-8.27241e-05	6.33211e-05	-6.51134e-05	4.13486e-05	-8.70859e-05	-6.85106e-06	1.07596e-05	-1.12129e-05	3.20002e-05	-9.64343e-05	-2.05613e-05	-2.62529e-05	-0.000154687	-7.88144e-05	1.71464e-05	-1.73239e-05	2.04721e-05	3.4757e-05	2.86782e-07	3.80828e-05	1.27845e-05	-2.16857e-05	1.61103e-05	3.4361e-06	-3.10341e-05	6.76187e-06	-5.4817e-05	-8.92872e-05	-5.14912e-05	1.18922e-05	2.95028e-05	3.42806e-05	7.5303e-06
1627.17	0.00569	0.00571	0.00568	0.00567	0.00562	0.00565	0.00577	0.00569	0.00568	0.00571	0.00567	0.00568	0.00567	0.00563		4.57519e-05	-7.60819e-05	5.98088e-05	-6.20249e-05	3.56981e-05	-8.61357e-05	1.17768e-06	1.52346e-05	-8.87612e-06	2.62903e-05	-9.55435e-05	-1.82839e-05	-2.81516e-05	-0.000149985	-7.27258e-05	1.47443e-05	-1.66287e-05	2.22755e-05	2.88012e-05	-2.57174e-06	3.63324e-05	4.69048e-06	-2.66825e-05	1.22217e-05	-4.71731e-06	-3.60903e-05	2.81393e-06	-5.91592e-05	-9.05322e-05	-5.1628e-05	1.36498e-05	2.77067e-05	3.38603e-05	3.596e-06
1626.69	0.00555	0.00556	0.00553	0.00552	0.00547	0.0055	0.00562	0.00554	0.00553	0.00556	0.00552	0.00553	0.00552	0.00548		4.55644e-05	-6.84545e-05	5.61132e-05	-5.79057e-05	2.96853e-05	-8.43336e-05	7.96511e-06	1.85139e-05	-7.91398e-06	2.02633e-05	-9.37556e-05	-1.7336e-05	-2.98656e-05	-0.000143885	-6.74649e-05	1.24133e-05	-1.52295e-05	2.43075e-05	2.29621e-05	-4.6808e-06	3.48562e-05	-3.46575e-06	-3.11086e-05	8.4284e-06	-1.28878e-05	-4.05307e-05	-9.93633e-07	-6.30167e-05	-9.06596e-05	-5.11226e-05	1.55496e-05	2.60984e-05	3.28353e-05	-3.29472e-07
1626.2	0.0054	0.00541	0.00538	0.00537	0.00533	0.00536	0.00546	0.00539	0.00539	0.00541	0.00538	0.00538	0.00538	0.00534		4.50925e-05	-5.99603e-05	5.2228e-05	-5.28248e-05	2.32951e-05	-8.17577e-05	1.31299e-05	2.02654e-05	-8.6675e-06	1.41151e-05	-9.09377e-05	-1.78475e-05	-3.12433e-05	-0.000136296	-6.32059e-05	1.02368e-05	-1.31564e-05	2.64834e-05	1.73723e-05	-6.02092e-06	3.36189e-05	-1.15606e-05	-3.49538e-05	4.68606e-06	-2.07406e-05	-4.41338e-05	-4.49396e-06	-6.6099e-05	-8.94922e-05	-4.98523e-05	1.75447e-05	2.46802e-05	3.11969e-05	-4.25269e-06
1625.72	0.00526	0.00526	0.00523	0.00522	0.00518	0.00521	0.00531	0.00524	0.00525	0.00527	0.00523	0.00524	0.00523	0.00519		4.43039e-05	-5.07223e-05	4.81079e-05	-4.69182e-05	1.65151e-05	-7.8511e-05	1.69585e-05	2.07626e-05	-1.08303e-05	7.54145e-06	-8.74847e-05	-1.98039e-05	-3.26378e-05	-0.000127664	-5.99832e-05	8.33163e-06	-1.04453e-05	2.87667e-05	1.21357e-05	-6.64121e-06	3.25707e-05	-1.94571e-05	-3.8234e-05	9.77936e-07	-2.84308e-05	-4.72077e-05	-7.99575e-06	-6.861e-05	-8.7387e-05	-4.8175e-05	1.96042e-05	2.34083e-05	2.89062e-05	-8.18451e-06
1625.24	0.00511	0.00512	0.00508	0.00507	0.00504	0.00507	0.00516	0.0051	0.00511	0.00512	0.00508	0.00509	0.00509	0.00505		4.30927e-05	-4.09123e-05	4.36839e-05	-4.03211e-05	9.31789e-06	-7.46871e-05	1.93088e-05	1.99e-05	-1.4466e-05	8.09282e-07	-8.31957e-05	-2.29746e-05	-3.38079e-05	-0.000117813	-5.75918e-05	6.75955e-06	-7.18823e-06	3.11088e-05	7.35078e-06	-6.59699e-06	3.17001e-05	-2.70153e-05	-4.0963e-05	-2.66599e-06	-3.55239e-05	-4.94717e-05	-1.11746e-05	-7.01411e-05	-8.40888e-05	-4.57918e-05	2.16381e-05	2.22293e-05	2.5989e-05	-1.21367e-05
1624.75	0.00497	0.00497	0.00493	0.00492	0.0049	0.00493	0.005	0.00495	0.00497	0.00498	0.00494	0.00495	0.00495	0.00491		4.13692e-05	-3.07782e-05	3.8901e-05	-3.32464e-05	1.71772e-06	-7.04296e-05	2.01884e-05	1.77202e-05	-1.94631e-05	-6.34986e-06	-7.84972e-05	-2.75307e-05	-3.50838e-05	-0.000107231	-5.62646e-05	5.55531e-06	-3.54156e-06	3.34671e-05	3.08711e-06	-6.00976e-06	3.09989e-05	-3.40962e-05	-4.3193e-05	-6.18439e-06	-4.21637e-05	-5.12606e-05	-1.4252e-05	-7.08977e-05	-7.99945e-05	-4.29859e-05	2.35636e-05	2.10954e-05	2.2435e-05	-1.60879e-05
1624.27	0.00483	0.00483	0.00479	0.00478	0.00476	0.00479	0.00485	0.00481	0.00483	0.00483	0.0048	0.00481	0.00481	0.00477		3.90279e-05	-2.0588e-05	3.36857e-05	-2.59302e-05	-6.27729e-06	-6.58932e-05	1.96491e-05	1.43068e-05	-2.56562e-05	-1.38202e-05	-7.34361e-05	-3.31991e-05	-3.6415e-05	-9.60309e-05	-5.57939e-05	4.71144e-06	3.49764e-07	3.58148e-05	-6.30787e-07	-4.99246e-06	3.04726e-05	-4.05938e-05	-4.49555e-05	-9.49037e-06	-4.81367e-05	-5.24984e-05	-1.70333e-05	-7.07315e-05	-7.50932e-05	-3.96281e-05	2.52945e-05	1.99523e-05	1.82882e-05	-2.00107e-05
1623.79	0.00469	0.00468	0.00464	0.00463	0.00462	0.00466	0.0047	0.00467	0.00469	0.00469	0.00465	0.00467	0.00467	0.00463		3.59921e-05	-1.05538e-05	2.79721e-05	-1.85738e-05	-1.46408e-05	-6.11867e-05	1.79593e-05	9.93921e-06	-3.26737e-05	-2.15808e-05	-6.81267e-05	-3.96137e-05	-3.78734e-05	-8.44193e-05	-5.59062e-05	4.21565e-06	4.29829e-06	3.81624e-05	-3.80443e-06	-3.72179e-06	3.01423e-05	-4.64173e-05	-4.63347e-05	-1.24706e-05	-5.33573e-05	-5.32747e-05	-1.94106e-05	-6.96499e-05	-6.95672e-05	-3.57031e-05	2.67707e-05	1.87506e-05	1.35505e-05	-2.38623e-05
1623.31	0.00455	0.00454	0.0045	0.00449	0.00448	0.00452	0.00456	0.00454	0.00455	0.00455	0.00451	0.00453	0.00454	0.00449		3.21917e-05	-9.43265e-07	2.17103e-05	-1.14247e-05	-2.32997e-05	-5.64347e-05	1.49048e-05	4.42343e-06	-4.05866e-05	-2.96166e-05	-6.27516e-05	-4.69035e-05	-3.95435e-05	-7.26784e-05	-5.68303e-05	4.00298e-06	8.11575e-06	4.04999e-05	-6.47844e-06	-2.36567e-06	3.00185e-05	-5.14884e-05	-4.73757e-05	-1.49915e-05	-5.78053e-05	-5.36926e-05	-2.13084e-05	-6.77322e-05	-6.36194e-05	-3.12352e-05	2.7939e-05	1.74576e-05	8.25527e-06	-2.75524e-05
1622.83	0.00442	0.0044	0.00436	0.00435	0.00435	0.00439	0.00441	0.00441	0.00441	0.00441	0.00437	0.00439	0.0044	0.00435		2.7613e-05	8.0126e-06	1.49045e-05	-4.69592e-06	-3.21474e-05	-5.17478e-05	1.09554e-05	-1.75309e-06	-4.88049e-05	-3.80013e-05	-5.76017e-05	-5.46589e-05	-4.16172e-05	-6.12175e-05	-5.82747e-05	4.01835e-06	1.16217e-05	4.2795e-05	-8.69016e-06	-1.08684e-06	3.00864e-05	-5.5742e-05	-4.81387e-05	-1.69654e-05	-6.15959e-05	-5.39926e-05	-2.28193e-05	-6.52118e-05	-5.76085e-05	-2.64352e-05	2.87441e-05	1.60356e-05	2.4729e-06	-3.10162e-05
1622.35	0.00428	0.00427	0.00422	0.00421	0.00422	0.00426	0.00427	0.00428	0.00428	0.00427	0.00424	0.00425	0.00427	0.00421		2.22303e-05	1.616e-05	7.49069e-06	1.42032e-06	-4.1114e-05	-4.71844e-05	5.98836e-06	-8.7513e-06	-5.7356e-05	-4.64228e-05	-5.24932e-05	-6.26648e-05	-4.39045e-05	-4.99749e-05	-6.01465e-05	4.18138e-06	1.46771e-05	4.50641e-05	-1.05583e-05	-6.25541e-08	3.03244e-05	-5.9163e-05	-4.86673e-05	-1.82803e-05	-6.44718e-05	-5.39761e-05	-2.35891e-05	-6.19535e-05	-5.14578e-05	-2.10708e-05	2.91757e-05	1.4436e-05	-3.79451e-06	-3.41687e-05
1621.87	0.00415	0.00413	0.00408	0.00408	0.00408	0.00413	0.00412	0.00415	0.00414	0.00413	0.0041	0.00412	0.00414	0.00408		1.60831e-05	2.33337e-05	-4.87564e-07	6.76301e-06	-5.00545e-05	-4.2804e-05	3.75396e-07	-1.61953e-05	-6.57622e-05	-5.50675e-05	-4.78169e-05	-7.07752e-05	-4.67863e-05	-3.95357e-05	-6.2494e-05	4.4156e-06	1.71511e-05	4.7266e-05	-1.21551e-05	5.80432e-07	3.06954e-05	-6.1722e-05	-4.89865e-05	-1.88716e-05	-6.6735e-05	-5.39995e-05	-2.38846e-05	-5.84538e-05	-4.57183e-05	-1.56034e-05	2.92134e-05	1.26427e-05	-1.04668e-05	-3.69243e-05
1621.38	0.00401	0.004	0.00395	0.00394	0.00396	0.00401	0.00399	0.00402	0.00401	0.004	0.00397	0.00399	0.00401	0.00395		9.23077e-06	2.94252e-05	-9.01485e-06	1.11796e-05	-5.88689e-05	-3.86744e-05	-5.65797e-06	-2.39036e-05	-7.37576e-05	-6.35359e-05	-4.33415e-05	-7.84247e-05	-5.00134e-05	-2.98189e-05	-6.49021e-05	4.65065e-06	1.89814e-05	4.93413e-05	-1.3595e-05	7.35833e-07	3.10957e-05	-6.3449e-05	-4.91182e-05	-1.87583e-05	-6.8116e-05	-5.37852e-05	-2.34254e-05	-5.45935e-05	-4.02627e-05	-9.90282e-06	2.88689e-05	1.06233e-05	-1.74779e-05	-3.92307e-05
1620.9	0.00388	0.00386	0.00381	0.00381	0.00383	0.00388	0.00385	0.0039	0.00388	0.00386	0.00383	0.00386	0.00389	0.00382		1.73233e-06	3.43563e-05	-1.8056e-05	1.45679e-05	-6.74308e-05	-3.48068e-05	-1.18595e-05	-3.16479e-05	-8.10226e-05	-7.19314e-05	-3.93075e-05	-8.55232e-05	-5.38256e-05	-2.12016e-05	-6.74174e-05	4.8426e-06	2.01386e-05	5.12531e-05	-1.49458e-05	3.50258e-07	3.14648e-05	-6.43205e-05	-4.90245e-05	-1.791e-05	-6.88211e-05	-5.35251e-05	-2.24106e-05	-5.07153e-05	-3.54193e-05	-4.30478e-06	2.81686e-05	8.3803e-06	-2.47584e-05	-4.09944e-05
1620.42	0.00375	0.00373	0.00368	0.00368	0.0037	0.00376	0.00372	0.00377	0.00375	0.00373	0.0037	0.00373	0.00377	0.00369		-6.29356e-06	3.80428e-05	-2.7543e-05	1.67934e-05	-7.56141e-05	-3.12777e-05	-1.81482e-05	-3.93976e-05	-8.74688e-05	-8.01095e-05	-3.57731e-05	-9.19641e-05	-5.82674e-05	-1.3931e-05	-7.0122e-05	4.90826e-06	2.06301e-05	5.29211e-05	-1.63412e-05	-6.19342e-07	3.16716e-05	-6.44123e-05	-4.86905e-05	-1.63995e-05	-6.89077e-05	-5.31858e-05	-2.08949e-05	-4.70656e-05	-3.13438e-05	9.47226e-07	2.7136e-05	5.88655e-06	-3.22265e-05	-4.21846e-05
1619.94	0.00363	0.0036	0.00356	0.00355	0.00358	0.00364	0.00359	0.00365	0.00362	0.00361	0.00357	0.0036	0.00364	0.00356		-1.47413e-05	4.04536e-05	-3.73404e-05	1.78545e-05	-8.32759e-05	-2.8081e-05	-2.40137e-05	-4.66128e-05	-9.25483e-05	-8.79932e-05	-3.27983e-05	-9.72656e-05	-6.33508e-05	-8.15592e-06	-7.26232e-05	4.8206e-06	2.05046e-05	5.42509e-05	-1.77785e-05	-2.09454e-06	3.16518e-05	-6.3714e-05	-4.803e-05	-1.42837e-05	-6.84313e-05	-5.27473e-05	-1.9001e-05	-4.37889e-05	-2.8105e-05	5.64134e-06	2.58079e-05	3.20874e-06	-3.97113e-05	-4.27268e-05
1619.45	0.0035	0.00348	0.00343	0.00343	0.00345	0.00352	0.00346	0.00353	0.0035	0.00348	0.00344	0.00348	0.00352	0.00344		-2.34977e-05	4.15514e-05	-4.73548e-05	1.76943e-05	-9.03632e-05	-2.53141e-05	-2.95319e-05	-5.3389e-05	-9.63973e-05	-9.53573e-05	-3.03082e-05	-0.000101391	-6.89584e-05	-3.90933e-06	-7.49926e-05	4.5422e-06	1.98699e-05	5.51816e-05	-1.93149e-05	-3.98716e-06	3.13245e-05	-6.23233e-05	-4.69955e-05	-1.16839e-05	-6.73174e-05	-5.19897e-05	-1.6678e-05	-4.09185e-05	-2.55908e-05	9.7209e-06	2.42678e-05	4.10698e-07	-4.7068e-05	-4.25977e-05
1618.97	0.00338	0.00335	0.00331	0.00331	0.00333	0.00341	0.00333	0.00341	0.00337	0.00336	0.00332	0.00335	0.0034	0.00332		-3.2385e-05	4.13233e-05	-5.73901e-05	1.63183e-05	-9.67125e-05	-2.30041e-05	-3.42608e-05	-5.92659e-05	-9.85883e-05	-0.000102367	-2.86586e-05	-0.000104243	-7.53184e-05	-1.61004e-06	-7.71942e-05	4.07717e-06	1.88323e-05	5.56547e-05	-2.09279e-05	-6.17275e-06	3.06496e-05	-6.02503e-05	-4.54952e-05	-8.6728e-06	-6.59048e-05	-5.11496e-05	-1.43273e-05	-3.88562e-05	-2.41011e-05	1.27213e-05	2.25793e-05	-2.42572e-06	-5.41302e-05	-4.17481e-05
1618.49	0.00325	0.00323	0.00319	0.00319	0.00321	0.00329	0.00321	0.00329	0.00325	0.00324	0.0032	0.00323	0.00329	0.0032		-4.1278e-05	3.97758e-05	-6.72699e-05	1.37839e-05	-0.000102273	-2.1219e-05	-3.82098e-05	-6.42017e-05	-9.92046e-05	-0.000108687	-2.76329e-05	-0.000105618	-8.20499e-05	-9.96162e-07	-7.89817e-05	3.39856e-06	1.75331e-05	5.561e-05	-2.25933e-05	-8.45882e-06	2.96181e-05	-5.75962e-05	-4.34617e-05	-5.38482e-06	-6.40101e-05	-4.98756e-05	-1.17987e-05	-3.73734e-05	-2.32389e-05	1.4838e-05	2.08373e-05	-5.15458e-06	-6.0696e-05	-4.01575e-05
1618	0.00313	0.00311	0.00308	0.00307	0.00309	0.00318	0.0031	0.00317	0.00313	0.00312	0.00308	0.00311	0.00317	0.00308		-4.99876e-05	3.69635e-05	-7.6751e-05	1.02002e-05	-0.000106957	-2.00056e-05	-4.13304e-05	-6.80937e-05	-9.82995e-05	-0.00011446	-2.75091e-05	-0.000105803	-8.93085e-05	-2.3573e-06	-8.06512e-05	2.54419e-06	1.61043e-05	5.50509e-05	-2.42191e-05	-1.06591e-05	2.82875e-05	-5.44249e-05	-4.08649e-05	-1.91827e-06	-6.19284e-05	-4.83684e-05	-9.42176e-06	-3.67766e-05	-2.32166e-05	1.573e-05	1.91226e-05	-7.64072e-06	-6.65504e-05	-3.78465e-05
1617.52	0.00302	0.00299	0.00296	0.00295	0.00298	0.00307	0.00298	0.00306	0.00301	0.003	0.00296	0.003	0.00306	0.00297		-5.83569e-05	3.29468e-05	-8.56292e-05	5.67451e-06	-0.000110695	-1.93911e-05	-4.35505e-05	-7.08228e-05	-9.58884e-05	-0.000119496	-2.81922e-05	-0.00010469	-9.67922e-05	-5.48852e-06	-8.19858e-05	1.52146e-06	1.46929e-05	5.39549e-05	-2.57509e-05	-1.25795e-05	2.66826e-05	-5.08165e-05	-3.76451e-05	1.61694e-06	-5.96176e-05	-4.64462e-05	-7.18417e-06	-3.69139e-05	-2.37425e-05	1.55196e-05	1.75398e-05	-9.7325e-06	-7.15044e-05	-3.47982e-05
1617.04	0.0029	0.00287	0.00285	0.00284	0.00286	0.00297	0.00287	0.00294	0.0029	0.00289	0.00285	0.00288	0.00295	0.00286		-6.62332e-05	2.786e-05	-9.3687e-05	4.06316e-07	-0.000113461	-1.93674e-05	-4.47077e-05	-7.21615e-05	-9.19352e-05	-0.000123712	-2.96187e-05	-0.000102187	-0.000104297	-1.02033e-05	-8.27711e-05	3.89684e-07	1.34125e-05	5.23699e-05	-2.7064e-05	-1.40413e-05	2.49161e-05	-4.68378e-05	-3.3815e-05	5.14237e-06	-5.70891e-05	-4.40663e-05	-5.10891e-06	-3.76737e-05	-2.46509e-05	1.43065e-05	1.61785e-05	-1.12753e-05	-7.53789e-05	-3.1049e-05
1616.56	0.00279	0.00276	0.00274	0.00273	0.00275	0.00286	0.00276	0.00283	0.00279	0.00277	0.00274	0.00277	0.00284	0.00275		-7.34434e-05	2.18837e-05	-0.000100726	-5.39901e-06	-0.000115234	-1.99072e-05	-4.51317e-05	-7.24144e-05	-8.69226e-05	-0.000127022	-3.16949e-05	-9.87103e-05	-0.000111629	-1.63019e-05	-8.33173e-05	-8.0934e-07	1.23642e-05	5.03489e-05	-2.8092e-05	-1.49185e-05	2.30662e-05	-4.26002e-05	-2.94267e-05	8.558e-06	-5.43879e-05	-4.12144e-05	-3.22973e-06	-3.8995e-05	-2.58215e-05	1.21632e-05	1.5121e-05	-1.21617e-05	-7.80467e-05	-2.66699e-05
1616.08	0.00268	0.00265	0.00264	0.00263	0.00264	0.00276	0.00266	0.00272	0.00268	0.00266	0.00263	0.00266	0.00273	0.00265		-7.98799e-05	1.51551e-05	-0.000106592	-1.15566e-05	-0.000116056	-2.10209e-05	-4.45574e-05	-7.12691e-05	-8.07335e-05	-0.000129543	-3.45077e-05	-9.42202e-05	-0.000118707	-2.36724e-05	-8.33849e-05	-2.03044e-06	1.16148e-05	4.79513e-05	-2.87421e-05	-1.50969e-05	2.12396e-05	-3.82065e-05	-2.45612e-05	1.17753e-05	-5.16932e-05	-3.8048e-05	-1.71149e-06	-4.08579e-05	-2.72127e-05	9.12383e-06	1.44178e-05	-1.22939e-05	-7.9413e-05	-2.17582e-05
1615.6	0.00257	0.00254	0.00254	0.00252	0.00253	0.00265	0.00256	0.00261	0.00257	0.00256	0.00252	0.00255	0.00262	0.00255		-8.54632e-05	7.91688e-06	-0.000111171	-1.77906e-05	-0.000115955	-2.25753e-05	-4.33027e-05	-6.90102e-05	-7.37949e-05	-0.000130959	-3.75788e-05	-8.87983e-05	-0.000125066	-3.16861e-05	-8.29056e-05	-3.23258e-06	1.11757e-05	4.52275e-05	-2.89401e-05	-1.45318e-05	1.952e-05	-3.37248e-05	-1.93165e-05	1.47353e-05	-4.87282e-05	-3.43199e-05	-2.68165e-07	-4.28355e-05	-2.84272e-05	5.62455e-06	1.41194e-05	-1.15881e-05	-7.94486e-05	-1.63728e-05
1615.12	0.00246	0.00244	0.00244	0.00242	0.00242	0.00255	0.00246	0.0025	0.00247	0.00245	0.00242	0.00245	0.00252	0.00245		-9.00593e-05	4.20409e-07	-0.000114366	-2.38864e-05	-0.000114991	-2.45116e-05	-4.12454e-05	-6.55522e-05	-6.61775e-05	-0.000131501	-4.10208e-05	-8.26867e-05	-0.000130801	-4.03211e-05	-8.19869e-05	-4.33577e-06	1.10828e-05	4.23027e-05	-2.86425e-05	-1.32239e-05	1.79959e-05	-2.92678e-05	-1.38492e-05	1.73707e-05	-4.5777e-05	-3.03584e-05	8.61471e-07	-4.50772e-05	-2.96586e-05	1.56125e-06	1.42766e-05	-1.00301e-05	-7.81786e-05	-1.06554e-05
1614.63	0.00236	0.00233	0.00234	0.00232	0.00232	0.00245	0.00236	0.0024	0.00236	0.00235	0.00232	0.00234	0.00241	0.00235		-9.36499e-05	-7.1458e-06	-0.000116161	-2.96573e-05	-0.000113239	-2.67353e-05	-3.84497e-05	-6.09612e-05	-5.80391e-05	-0.000130888	-4.43838e-05	-7.56876e-05	-0.000135439	-4.89353e-05	-8.02392e-05	-5.31693e-06	1.12615e-05	3.92127e-05	-2.78285e-05	-1.125e-05	1.67012e-05	-2.49064e-05	-8.32796e-06	1.96233e-05	-4.25549e-05	-2.59764e-05	1.97476e-06	-4.71064e-05	-3.0528e-05	-2.57678e-06	1.48967e-05	-7.61478e-06	-7.57106e-05	-4.69275e-06
1614.15	0.00226	0.00224	0.00224	0.00222	0.00221	0.00235	0.00227	0.00229	0.00226	0.00224	0.00222	0.00224	0.00231	0.00226		-9.6172e-05	-1.45111e-05	-0.000116556	-3.48955e-05	-0.000110784	-2.91231e-05	-3.4921e-05	-5.53053e-05	-4.9533e-05	-0.000129278	-4.76167e-05	-6.80266e-05	-0.000138997	-5.73364e-05	-7.77463e-05	-6.10694e-06	1.16886e-05	3.60613e-05	-2.64913e-05	-8.69578e-06	1.56769e-05	-2.0719e-05	-2.92342e-06	2.14493e-05	-3.92126e-05	-2.1417e-05	2.95566e-06	-4.89322e-05	-3.11367e-05	-6.764e-06	1.60315e-05	-4.35286e-06	-7.21659e-05	1.4195e-06
1613.67	0.00216	0.00214	0.00215	0.00213	0.00211	0.00225	0.00218	0.00219	0.00216	0.00214	0.00212	0.00214	0.00221	0.00216		-9.76166e-05	-2.14856e-05	-0.000115592	-3.9461e-05	-0.000107712	-3.15814e-05	-3.08438e-05	-4.88192e-05	-4.09396e-05	-0.000126677	-5.05461e-05	-5.99043e-05	-0.000141367	-6.5236e-05	-7.45942e-05	-6.68129e-06	1.22833e-05	3.29167e-05	-2.46567e-05	-5.69208e-06	1.49413e-05	-1.67771e-05	2.18753e-06	2.28209e-05	-3.57418e-05	-1.67771e-05	3.85619e-06	-5.04317e-05	-3.1467e-05	-1.08337e-05	1.76618e-05	-3.13576e-07	-6.7738e-05	7.56603e-06
1613.19	0.00206	0.00204	0.00205	0.00203	0.00201	0.00216	0.00209	0.00208	0.00207	0.00205	0.00203	0.00204	0.00211	0.00207		-9.79562e-05	-2.78873e-05	-0.000113324	-4.32547e-05	-0.000104066	-3.39974e-05	-2.5962e-05	-4.13294e-05	-3.2072e-05	-0.000123107	-5.30379e-05	-5.11126e-05	-0.000142434	-7.2365e-05	-7.04396e-05	-7.00535e-06	1.29754e-05	2.9848e-05	-2.23727e-05	-2.39198e-06	1.44806e-05	-1.31154e-05	6.86537e-06	2.3738e-05	-3.2156e-05	-1.21752e-05	4.69742e-06	-5.1483e-05	-3.15022e-05	-1.46296e-05	1.97952e-05	4.42777e-06	-6.26399e-05	1.36851e-05
1612.7	0.00196	0.00195	0.00196	0.00194	0.00192	0.00206	0.002	0.00198	0.00197	0.00195	0.00194	0.00194	0.00201	0.00198		-9.71901e-05	-3.3534e-05	-0.00010986	-4.62041e-05	-9.99485e-05	-3.62923e-05	-2.05699e-05	-3.324e-05	-2.33282e-05	-0.000118471	-5.48152e-05	-4.1851e-05	-0.000141979	-7.83225e-05	-6.53584e-05	-7.05481e-06	1.37125e-05	2.69548e-05	-1.97249e-05	1.04241e-06	1.42846e-05	-9.81317e-06	1.09542e-05	2.41964e-05	-2.8336e-05	-7.56863e-06	5.6736e-06	-5.18434e-05	-3.1076e-05	-1.78338e-05	2.24639e-05	9.79382e-06	-5.70803e-05	1.97056e-05
1612.22	0.00187	0.00186	0.00187	0.00185	0.00183	0.00197	0.00191	0.00188	0.00188	0.00186	0.00185	0.00184	0.00191	0.00189		-9.53224e-05	-3.82934e-05	-0.000105297	-4.82683e-05	-9.53565e-05	-3.83275e-05	-1.44296e-05	-2.44045e-05	-1.44638e-05	-0.000113127	-5.60981e-05	-3.22343e-05	-0.000140247	-8.32182e-05	-5.93545e-05	-6.82831e-06	1.441e-05	2.42864e-05	-1.68033e-05	4.43502e-06	1.43115e-05	-6.86247e-06	1.43758e-05	2.42523e-05	-2.4633e-05	-3.39471e-06	6.48177e-06	-5.17532e-05	-3.05149e-05	-2.06384e-05	2.5627e-05	1.56521e-05	-5.13233e-05	2.55928e-05
1611.74	0.00178	0.00177	0.00178	0.00176	0.00173	0.00187	0.00182	0.00179	0.00179	0.00176	0.00176	0.00175	0.00182	0.00181		-9.23335e-05	-4.20286e-05	-9.97369e-05	-4.9432e-05	-9.03275e-05	-4.00226e-05	-7.69405e-06	-1.50974e-05	-5.68807e-06	-0.000106827	-5.65221e-05	-2.21876e-05	-0.000136887	-8.65822e-05	-5.22477e-05	-6.29358e-06	1.50672e-05	2.19621e-05	-1.3697e-05	7.66385e-06	1.45587e-05	-4.2876e-06	1.70732e-05	2.39681e-05	-2.07871e-05	5.73712e-07	7.46859e-06	-5.08472e-05	-2.94864e-05	-2.25915e-05	2.92877e-05	2.18843e-05	-4.55778e-05	3.12937e-05
1611.25	0.00169	0.00169	0.00169	0.00168	0.00165	0.00178	0.00174	0.00169	0.0017	0.00168	0.00167	0.00166	0.00173	0.00172		-8.8258e-05	-4.46866e-05	-9.33145e-05	-4.97431e-05	-8.48523e-05	-4.12809e-05	-4.35278e-07	-5.49178e-06	2.97044e-06	-9.99114e-05	-5.63401e-05	-1.20887e-05	-0.000132178	-8.86063e-05	-4.43549e-05	-5.4826e-06	1.56289e-05	2.00272e-05	-1.05391e-05	1.05724e-05	1.49707e-05	-2.07689e-06	1.90346e-05	2.34329e-05	-1.71361e-05	3.97547e-06	8.37374e-06	-4.94022e-05	-2.82907e-05	-2.38924e-05	3.33765e-05	2.832e-05	-4.00744e-05	3.67822e-05
1610.77	0.0016	0.0016	0.00161	0.00159	0.00156	0.00169	0.00165	0.0016	0.00161	0.00159	0.00159	0.00157	0.00164	0.00163		-8.31348e-05	-4.61711e-05	-8.61831e-05	-4.92195e-05	-7.89376e-05	-4.1974e-05	7.26738e-06	4.21906e-06	1.14645e-05	-9.23328e-05	-5.53692e-05	-1.93066e-06	-0.000126012	-8.90485e-05	-3.56099e-05	-4.40621e-06	1.61079e-05	1.85558e-05	-7.45453e-06	1.30596e-05	1.55075e-05	-2.09046e-07	2.0305e-05	2.27529e-05	-1.36042e-05	6.90984e-06	9.35774e-06	-4.72835e-05	-2.67694e-05	-2.43215e-05	3.7827e-05	3.47787e-05	-3.50167e-05	4.20242e-05
1610.29	0.00152	0.00152	0.00152	0.00151	0.00148	0.0016	0.00157	0.0015	0.00152	0.0015	0.0015	0.00148	0.00155	0.00155		-7.70128e-05	-4.64945e-05	-7.84526e-05	-4.79343e-05	-7.25667e-05	-4.20484e-05	1.5484e-05	1.40442e-05	1.99301e-05	-8.41508e-05	-5.36325e-05	8.34601e-06	-0.000118393	-8.78744e-05	-2.58959e-05	-3.10873e-06	1.64849e-05	1.75925e-05	-4.54851e-06	1.50452e-05	1.61527e-05	1.33738e-06	2.0931e-05	2.20386e-05	-1.02467e-05	9.34692e-06	1.04545e-05	-4.44887e-05	-2.4895e-05	-2.37875e-05	4.25327e-05	4.10929e-05	-3.05539e-05	4.69788e-05
1609.81	0.00144	0.00144	0.00144	0.00143	0.0014	0.00151	0.00148	0.00141	0.00144	0.00142	0.00142	0.00139	0.00146	0.00147		-6.99319e-05	-4.56511e-05	-7.02425e-05	-4.59617e-05	-6.57226e-05	-4.14418e-05	2.3766e-05	2.34554e-05	2.79754e-05	-7.54159e-05	-5.11351e-05	1.8282e-05	-0.00010938	-8.5099e-05	-1.56819e-05	-1.62254e-06	1.67892e-05	1.71696e-05	-1.93311e-06	1.64786e-05	1.6859e-05	2.5868e-06	2.09985e-05	2.13789e-05	-7.10654e-06	1.13052e-05	1.16856e-05	-4.10704e-05	-2.26587e-05	-2.22783e-05	4.73874e-05	4.70769e-05	-2.68342e-05	5.15968e-05
1609.33	0.00136	0.00136	0.00136	0.00135	0.00132	0.00142	0.0014	0.00133	0.00136	0.00134	0.00134	0.00131	0.00138	0.00138		-6.2009e-05	-4.37141e-05	-6.16779e-05	-4.3383e-05	-5.84275e-05	-4.01326e-05	3.22294e-05	3.25604e-05	3.58109e-05	-6.63375e-05	-4.80425e-05	2.79009e-05	-9.92129e-05	-8.09179e-05	-4.97451e-06	9.07928e-09	1.70151e-05	1.72792e-05	3.40167e-07	1.73461e-05	1.76103e-05	3.59058e-06	2.05966e-05	2.08607e-05	-4.3194e-06	1.26866e-05	1.29507e-05	-3.71948e-05	-2.01888e-05	-1.99247e-05	5.22346e-05	5.25657e-05	-2.39354e-05	5.58161e-05
1608.85	0.00128	0.00128	0.00128	0.00128	0.00124	0.00133	0.00132	0.00124	0.00128	0.00126	0.00126	0.00122	0.0013	0.0013		-5.33711e-05	-4.07642e-05	-5.29023e-05	-4.02954e-05	-5.07464e-05	-3.81396e-05	4.04131e-05	4.08819e-05	4.30378e-05	-5.67384e-05	-4.41315e-05	3.70458e-05	-8.77614e-05	-7.51545e-05	6.02284e-06	1.72922e-06	1.71543e-05	1.78928e-05	2.19802e-06	1.76231e-05	1.83616e-05	4.35387e-06	1.9779e-05	2.05174e-05	-1.63811e-06	1.3787e-05	1.45254e-05	-3.26611e-05	-1.7236e-05	-1.64975e-05	5.69385e-05	5.74073e-05	-2.19144e-05	5.95632e-05
1608.37	0.0012	0.0012	0.0012	0.0012	0.00117	0.00125	0.00124	0.00116	0.0012	0.00119	0.00118	0.00114	0.00122	0.00122		-4.41446e-05	-3.69377e-05	-4.4002e-05	-3.67951e-05	-4.27233e-05	-3.55164e-05	4.82375e-05	4.838e-05	4.96588e-05	-4.69476e-05	-3.97407e-05	4.54344e-05	-7.54746e-05	-6.82677e-05	1.69074e-05	3.49838e-06	1.72202e-05	1.89624e-05	3.64097e-06	1.73628e-05	1.9105e-05	4.91968e-06	1.86415e-05	2.03837e-05	6.95355e-07	1.44172e-05	1.61594e-05	-2.78316e-05	-1.41098e-05	-1.23676e-05	6.13647e-05	6.15073e-05	-2.07477e-05	6.2786e-05
1607.88	0.00113	0.00113	0.00113	0.00113	0.0011	0.00116	0.00116	0.00107	0.00112	0.00111	0.00111	0.00106	0.00115	0.00115		-3.45073e-05	-3.23839e-05	-3.51012e-05	-3.29777e-05	-3.44685e-05	-3.23451e-05	5.54753e-05	5.48814e-05	5.55141e-05	-3.67777e-05	-3.46542e-05	5.3205e-05	-6.2248e-05	-6.01246e-05	2.77346e-05	5.25067e-06	1.71786e-05	2.03992e-05	4.65679e-06	1.65847e-05	1.98054e-05	5.28947e-06	1.72174e-05	2.0438e-05	2.98033e-06	1.49082e-05	1.81289e-05	-2.24901e-05	-1.05621e-05	-7.34147e-06	6.53375e-05	6.47436e-05	-2.04143e-05	6.53763e-05
1607.4	0.00106	0.00106	0.00106	0.00106	0.00103	0.00108	0.00109	0.000996461	0.00105	0.00104	0.00104	0.000989649	0.00108	0.00107		-2.46627e-05	-2.72576e-05	-2.63377e-05	-2.89326e-05	-2.61754e-05	-2.87703e-05	6.1959e-05	6.02839e-05	6.04463e-05	-2.64851e-05	-2.908e-05	6.01366e-05	-4.8485e-05	-5.10799e-05	3.81366e-05	6.94456e-06	1.70421e-05	2.21179e-05	5.26951e-06	1.5367e-05	2.04429e-05	5.43185e-06	1.55294e-05	2.06052e-05	5.12215e-06	1.52197e-05	2.02955e-05	-1.68778e-05	-6.78027e-06	-1.7044e-06	6.87706e-05	6.70956e-05	-2.08072e-05	6.72579e-05
1606.92	0.000989168	0.000986145	0.000986001	0.000987794	0.000969513	0.001	0.00101	0.000921844	0.000980621	0.000972397	0.000965158	0.000917611	0.00101	0.000996967		-1.47869e-05	-2.17591e-05	-1.78106e-05	-2.47827e-05	-1.79546e-05	-2.49267e-05	6.73244e-05	6.43008e-05	6.41568e-05	-1.61608e-05	-2.3133e-05	6.59506e-05	-3.44426e-05	-4.14148e-05	4.76688e-05	8.54764e-06	1.67717e-05	2.40101e-05	5.524e-06	1.37481e-05	2.09864e-05	5.38003e-06	1.36041e-05	2.08425e-05	7.17375e-06	1.53978e-05	2.26362e-05	-1.1108e-05	-2.88398e-06	4.3544e-06	7.15575e-05	6.85339e-05	-2.1819e-05	6.83899e-05
1606.44	0.000922104	0.000917558	0.000917179	0.000921232	0.000906804	0.000927222	0.000938144	0.000850347	0.000912087	0.000905735	0.000896146	0.000848492	0.000940856	0.000925025		-5.11837e-06	-1.60403e-05	-9.66424e-06	-2.05862e-05	-1.00429e-05	-2.09649e-05	7.17569e-05	6.72111e-05	6.68324e-05	-5.98966e-06	-1.69116e-05	7.08856e-05	-2.04183e-05	-3.13403e-05	5.6457e-05	1.00169e-05	1.63683e-05	2.59573e-05	5.47101e-06	1.18224e-05	2.14114e-05	5.0923e-06	1.14437e-05	2.10327e-05	9.14559e-06	1.5497e-05	2.5086e-05	-5.28309e-06	1.06833e-06	1.06573e-05	7.36113e-05	6.90654e-05	-2.32982e-05	6.86867e-05
1605.95	0.000857084	0.000850917	0.000850345	0.000856977	0.000846401	0.000852956	0.000867362	0.000782248	0.000845742	0.000841265	0.000829214	0.000782198	0.000875987	0.000855306		4.12833e-06	-1.02778e-05	-2.03869e-06	-1.64448e-05	-2.61117e-06	-1.70173e-05	7.48368e-05	6.86698e-05	6.80973e-05	4.02061e-06	-1.03855e-05	7.47291e-05	-6.55481e-06	-2.0961e-05	6.41537e-05	1.1342e-05	1.58191e-05	2.78707e-05	5.17496e-06	9.6521e-06	2.17037e-05	4.60248e-06	9.07962e-06	2.11312e-05	1.12343e-05	1.57114e-05	2.7763e-05	6.58835e-07	5.13597e-06	1.71876e-05	7.48862e-05	6.87192e-05	-2.50692e-05	6.81467e-05
1605.47	0.00079446	0.000786632	0.000785839	0.000795051	0.000788226	0.000781651	0.00079903	0.000717598	0.000781927	0.000779302	0.000764794	0.000719076	0.000813588	0.000787953		1.28087e-05	-4.5694e-06	4.98078e-06	-1.23973e-05	4.18739e-06	-1.31907e-05	7.68623e-05	6.90344e-05	6.8241e-05	1.33996e-05	-3.97855e-06	7.74531e-05	6.57423e-06	-1.08039e-05	7.06278e-05	1.25327e-05	1.51579e-05	2.9666e-05	4.70479e-06	7.32999e-06	2.1838e-05	3.9114e-06	6.5366e-06	2.10446e-05	1.31236e-05	1.57488e-05	3.02568e-05	6.29824e-06	8.92344e-06	2.34315e-05	7.53838e-05	6.75558e-05	-2.69554e-05	6.67624e-05
1604.99	0.000734088	0.000724609	0.000723531	0.00073563	0.000732351	0.000713358	0.000733145	0.000656398	0.000720522	0.000719686	0.000702845	0.000658973	0.000753427	0.000723114		2.07301e-05	9.43193e-07	1.12514e-05	-8.53549e-06	1.01729e-05	-9.614e-06	7.76906e-05	6.82119e-05	6.71334e-05	2.22718e-05	2.48493e-06	7.92323e-05	1.89933e-05	-7.93573e-07	7.59538e-05	1.35664e-05	1.44022e-05	3.12434e-05	4.08769e-06	4.92348e-06	2.17647e-05	3.00918e-06	3.84498e-06	2.06862e-05	1.51081e-05	1.59439e-05	3.27851e-05	1.18296e-05	1.26654e-05	2.95066e-05	7.51151e-05	6.56365e-05	-2.88176e-05	6.4558e-05
1604.5	0.000676019	0.000664935	0.000663509	0.000678399	0.000678384	0.000648252	0.000669821	0.000598635	0.000661535	0.000662417	0.000643443	0.000601887	0.000695437	0.000660921		2.7767e-05	6.19815e-06	1.66823e-05	-4.88653e-06	1.52566e-05	-6.31224e-06	7.73843e-05	6.62997e-05	6.48739e-05	3.0146e-05	8.57719e-06	7.97634e-05	3.01314e-05	8.56259e-06	7.97488e-05	1.4484e-05	1.36021e-05	3.25769e-05	3.39932e-06	2.51744e-06	2.14922e-05	1.97361e-06	1.09173e-06	2.00665e-05	1.6863e-05	1.59812e-05	3.4956e-05	1.68484e-05	1.59666e-05	3.49413e-05	7.41324e-05	6.30477e-05	-3.05025e-05	6.1622e-05
1604.02	0.000620257	0.000607651	0.000605809	0.000623468	0.000626422	0.000586453	0.00060916	0.000544233	0.000604992	0.000607475	0.000586696	0.000547782	0.00063953	0.000601471		3.38042e-05	1.10968e-05	2.11987e-05	-1.50871e-06	1.93565e-05	-3.3509e-06	7.60236e-05	6.34181e-05	6.1576e-05	3.70153e-05	1.43079e-05	7.92347e-05	3.99693e-05	1.72619e-05	8.21887e-05	1.52653e-05	1.27818e-05	3.35607e-05	2.65988e-06	1.76295e-07	2.09553e-05	8.17686e-07	-1.6659e-06	1.91131e-05	1.84765e-05	1.59929e-05	3.67719e-05	2.14304e-05	1.89469e-05	3.97258e-05	7.24752e-05	5.98698e-05	-3.18784e-05	5.80276e-05
1603.54	0.000566851	0.000552809	0.000550508	0.000570807	0.000576372	0.000528055	0.000551251	0.000492923	0.000550911	0.00055483	0.00053266	0.000496626	0.000585688	0.000544695		3.87956e-05	1.56e-05	2.47541e-05	1.55848e-06	2.24531e-05	-7.4251e-07	7.39276e-05	5.9886e-05	5.7585e-05	4.27519e-05	1.95563e-05	7.78838e-05	4.83168e-05	2.51212e-05	8.34487e-05	1.59398e-05	1.20209e-05	3.41903e-05	1.89825e-06	-2.02062e-06	2.01487e-05	-4.02735e-07	-4.32161e-06	1.78477e-05	1.98961e-05	1.59772e-05	3.81465e-05	2.54609e-05	2.15421e-05	4.37114e-05	7.02242e-05	5.61826e-05	-3.28786e-05	5.38816e-05
1603.06	0.000515802	0.000500434	0.000497662	0.00052034	0.000528164	0.000473105	0.000496143	0.000444929	0.000499295	0.00050445	0.000481379	0.000448354	0.000533872	0.000490976		4.26965e-05	1.96585e-05	2.73288e-05	4.29076e-06	2.45562e-05	1.51817e-06	7.08727e-05	5.5505e-05	5.27324e-05	4.7235e-05	2.4197e-05	7.54112e-05	5.50585e-05	3.20204e-05	8.32347e-05	1.65068e-05	1.13518e-05	3.44228e-05	1.1391e-06	-4.01589e-06	1.90551e-05	-1.63349e-06	-6.78848e-06	1.62825e-05	2.10453e-05	1.58903e-05	3.89613e-05	2.88688e-05	2.37138e-05	4.67848e-05	6.74476e-05	5.20799e-05	-3.3438e-05	4.93073e-05
1602.58	0.000467257	0.000450705	0.000447471	0.000472029	0.000481727	0.000421759	0.000444035	0.00039993	0.00045031	0.000456445	0.000433051	0.000403032	0.000484241	0.000440184		4.54982e-05	2.32228e-05	2.89453e-05	6.66989e-06	2.57116e-05	3.43626e-06	6.73276e-05	5.07747e-05	4.75411e-05	5.02696e-05	2.79942e-05	7.20991e-05	5.99682e-05	3.76928e-05	8.17976e-05	1.6947e-05	1.0812e-05	3.42068e-05	3.94092e-07	-5.74092e-06	1.76539e-05	-2.83954e-06	-8.97456e-06	1.44202e-05	2.17184e-05	1.55834e-05	3.89782e-05	3.1417e-05	2.5282e-05	4.86768e-05	6.42251e-05	4.76722e-05	-3.35361e-05	4.44386e-05
1602.1	0.000420896	0.000403347	0.000399691	0.000425828	0.000437004	0.000373671	0.000394649	0.000357813	0.000403667	0.000410495	0.000387356	0.000360283	0.000436501	0.000392343		4.72252e-05	2.62476e-05	2.96763e-05	8.69876e-06	2.60198e-05	5.04221e-06	6.30838e-05	4.55349e-05	4.18783e-05	5.21573e-05	3.11797e-05	6.80158e-05	6.3333e-05	4.23555e-05	7.91916e-05	1.72289e-05	1.04011e-05	3.35399e-05	-3.2e-07	-7.14773e-06	1.5991e-05	-3.97655e-06	-1.08043e-05	1.23345e-05	2.2161e-05	1.53332e-05	3.8472e-05	3.33367e-05	2.6509e-05	4.96478e-05	6.06131e-05	4.30643e-05	-3.31539e-05	3.94077e-05
1601.62	0.000376855	0.0003585	0.00035449	0.000381559	0.000393818	0.000328925	0.000348168	0.000318412	0.000359523	0.000366714	0.000344451	0.000320164	0.000390832	0.000347431		4.79304e-05	2.86874e-05	2.9575e-05	1.0332e-05	2.55655e-05	6.32255e-06	5.84427e-05	4.00874e-05	3.60779e-05	5.26346e-05	3.33916e-05	6.31469e-05	6.48936e-05	4.56506e-05	7.54059e-05	1.73325e-05	1.01409e-05	3.24041e-05	-1.0229e-06	-8.2145e-06	1.40487e-05	-5.03232e-06	-1.22239e-05	1.00393e-05	2.20367e-05	1.48451e-05	3.71083e-05	3.42957e-05	2.71041e-05	4.93673e-05	5.66909e-05	3.83355e-05	-3.23318e-05	3.43261e-05
1601.13	0.000335095	0.000316186	0.000311902	0.000339511	0.000352442	0.000287415	0.000304569	0.000281616	0.000317866	0.000325088	0.000304272	0.00028257	0.000347291	0.000305448		4.76796e-05	3.05256e-05	2.87705e-05	1.16165e-05	2.44869e-05	7.33289e-06	5.34787e-05	3.45695e-05	3.02859e-05	5.20955e-05	3.49416e-05	5.78946e-05	6.50267e-05	4.78727e-05	7.08257e-05	1.72285e-05	1.00071e-05	3.08226e-05	-1.68062e-06	-8.90201e-06	1.19135e-05	-5.96423e-06	-1.31856e-05	7.6299e-06	2.16444e-05	1.44231e-05	3.52386e-05	3.45756e-05	2.73542e-05	4.81697e-05	5.25252e-05	3.3616e-05	-3.11053e-05	2.93324e-05
1600.65	0.000295547	0.000276372	0.000271915	0.000299522	0.000312711	0.000249024	0.000263854	0.000247273	0.000278699	0.000285608	0.000266755	0.000247412	0.000305891	0.000266311		4.65227e-05	3.16928e-05	2.73477e-05	1.25179e-05	2.28913e-05	8.06151e-06	4.82742e-05	2.90992e-05	2.46428e-05	5.04984e-05	3.56686e-05	5.22499e-05	6.36865e-05	4.88567e-05	6.5438e-05	1.68481e-05	9.93845e-06	2.8792e-05	-2.32684e-06	-9.23649e-06	9.61703e-06	-6.78322e-06	-1.36929e-05	5.16064e-06	2.08238e-05	1.39142e-05	3.27677e-05	3.40119e-05	2.71023e-05	4.59558e-05	4.81343e-05	2.89594e-05	-2.9519e-05	2.4503e-05
1600.17	0.00025818	0.000239076	0.000234522	0.000261596	0.000274636	0.000213622	0.000225998	0.000215417	0.000241989	0.000248283	0.000231792	0.000214595	0.0002667	0.000230143		4.45578e-05	3.21824e-05	2.54532e-05	1.30778e-05	2.08995e-05	8.52405e-06	4.27632e-05	2.36586e-05	1.91048e-05	4.79733e-05	3.55979e-05	4.61787e-05	6.1014e-05	4.86386e-05	5.92193e-05	1.61909e-05	9.89736e-06	2.63884e-05	-2.91369e-06	-9.20727e-06	7.2838e-06	-7.46743e-06	-1.3761e-05	2.73006e-06	1.96064e-05	1.33128e-05	2.98039e-05	3.26471e-05	2.63535e-05	4.28446e-05	4.3585e-05	2.44804e-05	-2.76241e-05	1.99266e-05
1599.69	0.000222956	0.000204255	0.000199709	0.000225774	0.000238268	0.000181057	0.000191002	0.000185626	0.000207717	0.000213127	0.000199287	0.000184041	0.000229729	0.000196556		4.18992e-05	3.19543e-05	2.31973e-05	1.32523e-05	1.86521e-05	8.70716e-06	3.73304e-05	1.86285e-05	1.40833e-05	4.47164e-05	3.47714e-05	4.01476e-05	5.7211e-05	4.72661e-05	5.26422e-05	1.52398e-05	9.82935e-06	2.36691e-05	-3.4621e-06	-8.87258e-06	4.96722e-06	-8.00728e-06	-1.34178e-05	4.22036e-07	1.8057e-05	1.26465e-05	2.64863e-05	3.05516e-05	2.51412e-05	3.8981e-05	3.89151e-05	2.02132e-05	-2.54744e-05	1.5668e-05
1599.2	0.000189682	0.000171757	0.000167317	0.000192055	0.000203642	0.000151048	0.000158665	0.000157934	0.000175688	0.000180011	0.00016895	0.000155509	0.000194864	0.000165611		3.86343e-05	3.10175e-05	2.07093e-05	1.30924e-05	1.62692e-05	8.65232e-06	3.1748e-05	1.38229e-05	9.38284e-06	4.10075e-05	3.33906e-05	3.41211e-05	5.25941e-05	4.49773e-05	4.57078e-05	1.39947e-05	9.67151e-06	2.07322e-05	-3.93038e-06	-8.25356e-06	2.80714e-06	-8.37046e-06	-1.26936e-05	-1.63294e-06	1.63678e-05	1.20447e-05	2.31054e-05	2.79545e-05	2.36313e-05	3.4692e-05	3.41727e-05	1.62477e-05	-2.31071e-05	1.18076e-05
1598.72	0.000158646	0.000141864	0.000137616	0.000160475	0.000170818	0.000123781	0.000129282	0.000132243	0.000146164	0.000149269	0.000140975	0.00012925	0.000162434	0.000137202		3.48649e-05	2.93645e-05	1.80827e-05	1.25822e-05	1.38347e-05	8.33424e-06	2.64028e-05	9.6205e-06	5.37255e-06	3.66936e-05	3.11931e-05	2.82314e-05	4.70374e-05	4.1537e-05	3.85753e-05	1.24818e-05	9.37652e-06	1.7671e-05	-4.30043e-06	-7.40575e-06	8.88737e-07	-8.54838e-06	-1.16537e-05	-3.35921e-06	1.43105e-05	1.12052e-05	1.94997e-05	2.46543e-05	2.1549e-05	2.98435e-05	2.93958e-05	1.26135e-05	-2.05702e-05	8.36556e-06
1598.24	0.000129694	0.000114397	0.000110421	0.000131193	0.000140026	9.89631e-05	0.000102675	0.000108464	0.000118942	0.000120781	0.000115104	0.00010505	0.000132285	0.00011122		3.07308e-05	2.70192e-05	1.54342e-05	1.17226e-05	1.14579e-05	7.74632e-06	2.123e-05	5.93336e-06	1.95711e-06	3.22304e-05	2.85188e-05	2.27296e-05	4.10631e-05	3.73515e-05	3.15623e-05	1.07514e-05	8.9132e-06	1.45895e-05	-4.54521e-06	-6.38345e-06	-7.07187e-07	-8.52145e-06	-1.03597e-05	-4.68343e-06	1.2251e-05	1.04127e-05	1.6089e-05	2.10837e-05	1.92455e-05	2.49218e-05	2.46441e-05	9.34746e-06	-1.78878e-05	5.37122e-06
1597.75	0.000102828	8.93498e-05	8.57118e-05	0.00010395	0.000111059	7.65367e-05	7.8845e-05	8.64957e-05	9.3969e-05	9.45901e-05	9.1241e-05	8.28711e-05	0.000104427	8.7535e-05		2.62915e-05	2.39832e-05	1.28131e-05	1.05048e-05	9.1752e-06	6.86688e-06	1.63325e-05	2.8541e-06	-7.83851e-07	2.74129e-05	2.51046e-05	1.74539e-05	3.4522e-05	3.22136e-05	2.45629e-05	8.85919e-06	8.23804e-06	1.15872e-05	-4.61918e-06	-5.24033e-06	-1.89117e-06	-8.25713e-06	-8.87829e-06	-5.52912e-06	9.98062e-06	9.35947e-06	1.27086e-05	1.70896e-05	1.64685e-05	1.98176e-05	1.9957e-05	6.47865e-06	-1.50776e-05	2.8407e-06
1597.27	7.80876e-05	6.67141e-05	6.34442e-05	7.89069e-05	8.41323e-05	5.64079e-05	5.7768e-05	6.62651e-05	7.11703e-05	7.07425e-05	6.93208e-05	6.26763e-05	7.88714e-05	6.60382e-05		2.16797e-05	2.03196e-05	1.03062e-05	8.94615e-06	7.03632e-06	5.67622e-06	1.18225e-05	4.49048e-07	-2.82088e-06	2.2499e-05	2.11389e-05	1.26418e-05	2.77245e-05	2.63644e-05	1.78673e-05	6.91732e-06	7.34511e-06	8.76681e-06	-4.45617e-06	-4.02838e-06	-2.60668e-06	-7.7261e-06	-7.29831e-06	-5.87661e-06	7.73662e-06	8.16442e-06	9.58612e-06	1.29621e-05	1.33899e-05	1.48116e-05	1.54113e-05	4.03781e-06	-1.21573e-05	7.67883e-07
1596.79	5.55036e-05	4.64917e-05	4.35853e-05	5.60752e-05	5.93551e-05	3.85424e-05	3.94572e-05	4.75256e-05	5.05042e-05	4.92603e-05	4.93224e-05	4.44347e-05	5.55982e-05	4.643e-05		1.69612e-05	1.60464e-05	7.94932e-06	7.03451e-06	5.04294e-06	4.12813e-06	7.97796e-06	-1.03394e-06	-3.94032e-06	1.75329e-05	1.66181e-05	8.5496e-06	2.08128e-05	1.9898e-05	1.18295e-05	4.99937e-06	6.24327e-06	6.18118e-06	-4.01253e-06	-2.76863e-06	-2.83072e-06	-6.91891e-06	-5.67501e-06	-5.7371e-06	5.57102e-06	6.81491e-06	6.75282e-06	8.85093e-06	1.00948e-05	1.00327e-05	1.10689e-05	2.05699e-06	-9.10654e-06	-8.49389e-07
1596.31	3.51168e-05	2.86819e-05	2.6092e-05	3.54655e-05	3.67979e-05	2.29058e-05	2.3887e-05	3.05686e-05	3.18971e-05	3.01753e-05	3.12354e-05	2.81477e-05	3.46187e-05	2.8915e-05		1.2211e-05	1.12298e-05	5.77614e-06	4.79497e-06	3.18622e-06	2.20505e-06	4.54817e-06	-1.88668e-06	-4.4766e-06	1.25598e-05	1.15786e-05	4.89694e-06	1.38922e-05	1.2911e-05	6.22934e-06	3.21972e-06	4.94148e-06	3.88133e-06	-3.21513e-06	-1.49337e-06	-2.55352e-06	-5.80506e-06	-4.0833e-06	-5.14344e-06	3.56849e-06	5.29024e-06	4.2301e-06	4.90089e-06	6.62265e-06	5.5625e-06	6.96906e-06	5.3421e-07	-5.93674e-06	-2.05572e-06
1595.83	1.71529e-05	1.34488e-05	1.10422e-05	1.71195e-05	1.65807e-05	9.62968e-06	1.12163e-05	1.51739e-05	1.5451e-05	1.36762e-05	1.5235e-05	1.39422e-05	1.60687e-05	1.32295e-05		7.52321e-06	5.93656e-06	3.81909e-06	2.23244e-06	1.41255e-06	-1.74096e-07	1.97894e-06	-1.72518e-06	-4.13172e-06	7.48985e-06	5.90321e-06	1.94558e-06	6.95107e-06	5.36442e-06	1.4068e-06	1.70189e-06	3.47668e-06	1.91791e-06	-2.00223e-06	-2.27434e-07	-1.78621e-06	-4.40877e-06	-2.63397e-06	-4.19275e-06	1.66853e-06	3.44333e-06	1.88456e-06	1.12974e-06	2.90454e-06	1.34577e-06	3.21067e-06	-4.93443e-07	-2.61989e-06	-2.89998e-06
1595.35	1.362e-06	5.1061e-07	-1.90647e-06	1.07014e-06	-1.23861e-06	-1.56076e-06	1.11624e-06	1.32983e-06	8.34044e-07	-5.02844e-07	1.10065e-06	1.53603e-06	-3.13231e-07	-7.10102e-07		2.92276e-06	2.45765e-07	2.07137e-06	-6.05626e-07	-3.45713e-07	-3.02271e-06	3.21719e-08	-8.1922e-07	-3.2363e-06	2.6309e-06	-4.6093e-08	-2.59686e-07	3.22142e-07	-2.35485e-06	-2.56844e-06	5.27958e-07	1.86485e-06	2.6135e-07	-3.23433e-07	1.01345e-06	-5.90042e-07	-2.74051e-06	-1.40363e-06	-3.00712e-06	2.361e-07	1.57299e-06	-3.05086e-08	-2.07266e-06	-7.35771e-07	-2.33927e-06	-1.7403e-07	-1.02542e-06	8.23841e-07	-3.4425e-06
[truncated: 11 more columns]

## Sheet: Figure 3C
Time [min]	DNA binding [%]
	0 µM		1 µM		10 µM		100 µM			500 µM
0	98.9392	99.3004	98.4724	98.282	97.6926	98.6171	100.076	101.011	98.0008	93.5787	95.3633
1	99.2248	99.6114	97.3813	98.8744	94.726	99.3324	88.9352	92.8571	85.2859	55.501	70.1739
2	99.5104	99.8057	97.6541	101.422	92.3774	99.4754	83.8575	84.8293	74.1703	43.8446	56.7544
3	99.9184	99.7668	97.8723	100.829	92.2538	98.474	80.0303	77.5601	65.7737	38.6503	49.1752
4	99.8776	99.9223	98.1451	99.8815	91.5946	96.7096	76.2789	71.2389	60.2559	35.5828	44.0036
5	100.082	100.194	99.1817	98.8744	90.2761	95.279	72.0349	65.8028	56.3775	33.047	39.9911
6	100.204	100.117	99.509	98.1635	88.2983	94.1822	68.1698	61.2832	53.7385	31.6564	36.2461
7	100.367	100.233	100.927	97.9858	86.1145	93.0377	63.6605	57.6169	51.6993	30.1431	33.5711
8	100.49	100.35	101.964	97.0379	84.3016	91.5117	60.0606	54.7724	50.1	28.8753	31.3865
9	100.775	100.272	103.055	96.9194	82.6947	90.6533	56.3471	51.9596	48.9804	28.18	30.0936
10	100.53	100.156	103.71	96.327	81.0878	89.938	52.6715	49.6839	47.8609	27.2802	28.3995
11	100.53	100.233	104.583	96.2085	79.2748	89.2227	49.7158	47.9456	47.2611	26.544	27.9091
12	100.53	100.117	105.401	95.6753	78.1623	88.3643	46.798	46.4602	46.3415	25.7669	26.7945
13	100.775	100.078	105.837	95.5569	77.1735	88.0305	44.6002	45.0695	45.6617	24.9489	26.2149
14	100.898	99.9223	106.492	95.6753	76.0198	87.6967	42.3645	43.5525	45.4618	24.7444	25.6799
15	100.775	100.233	106.601	95.0829	75.1545	86.7907	40.3183	42.4463	45.2619	24.4581	25.1895
16	100.53	99.8834	107.583	94.6682	74.1244	86.6953	38.6889	41.8458	44.5422	24.1309	24.8328
17	100.571	99.9611	107.801	94.0166	73.63	86.5045	37.0595	40.8976	44.2223	23.3538	24.5207
18	100.286	99.8445	107.91	94.2536	72.7235	86.0754	35.5438	40.0442	44.0624	23.2311	24.1195
19	99.9592	100.194	108.347	94.0758	72.2291	85.6462	34.1038	39.5702	43.6225	23.1084	23.8966
20	100.041	99.8834	108.456	94.1351	71.6111	85.6462	33.0049	38.7168	43.4626	22.6176	23.2724
21	99.9592	99.9223	108.347	94.3128	70.9106	85.1693	31.7923	38.1163	43.1827	22.4131	23.1386
22	99.9184	99.8057	109.22	93.8981	70.4986	84.9785	30.845	37.6422	43.1427	22.1677	23.0049
23	99.6328	99.5725	108.783	94.1351	69.7157	84.6924	29.9735	37.0733	42.7029	21.9223	22.782
24	99.7144	99.4947	108.892	93.8389	69.0564	84.8832	29.0262	36.6309	42.503	21.7178	22.6482
25	99.4696	99.3782	109.111	93.8981	68.768	84.4063	28.2304	36.0303	42.0632	21.636	22.2916
26	99.1432	99.4559	109.22	93.7204	68.4384	83.9771	27.3967	35.5563	42.3031	21.4724	22.1578
27	99.3064	99.4559	109.438	93.3649	67.7792	83.5956	26.6768	35.1138	41.9832	21.5542	22.2024
28	98.8984	99.0672	109.274	93.7204	67.3671	83.4049	26.0705	34.8925	41.9032	21.3906	21.8903
29	98.572	98.6397	109.274	93.6611	66.7491	83.4526	25.4642	34.5449	41.5834	21.0634	22.0687
30	98.368	99.0284	108.729	93.6611	66.7491	83.2618	24.9716	33.976	41.7833	20.8589	21.4445
31	98.368	98.6008	108.892	93.3649	66.2134	83.071	24.4032	33.7547	41.5434	20.8998	21.6228
32	98.1232	98.8729	108.838	93.3057	65.9662	83.071	23.7969	33.5019	41.1435	20.5317	21.3553
33	97.7968	98.6786	108.62	93.3057	65.4718	82.6419	23.5695	33.249	41.1036	20.6544	21.5337
34	97.6336	98.2899	108.401	93.8389	65.2658	82.7849	23.0769	32.9962	41.1435	20.4908	21.5337
35	97.6336	98.2122	108.347	93.4242	64.8949	82.4034	22.7359	32.6485	40.7837	20.2045	21.4891
36	97.3072	98.3288	107.747	93.7204	64.2357	82.4034	22.2812	32.4905	40.5838	20.3681	20.9541
37	97.3888	97.9013	108.347	93.3649	64.4005	82.0696	21.8643	32.2061	40.7837	20.0818	20.8203
38	97.1032	98.0567	107.856	93.2464	63.9885	81.9266	21.7128	32.1112	40.3439	20.1227	20.9987
39	96.8992	97.6681	107.801	94.0166	63.8648	81.7358	21.4854	31.9216	40.9036	19.9182	20.8649
40	96.8992	98.0567	107.529	94.2536	63.288	81.7835	21.3717	31.8584	40.5038	19.9591	20.9095
41	96.9808	97.707	107.419	93.8981	62.67	81.7835	21.3717	31.4475	40.1839	20.1227	20.5974
42	96.7768	97.9013	107.201	94.0166	62.8348	81.2113	21.3717	31.4159	40.3039	19.7137	20.8649
43	96.4504	97.6681	106.983	93.7204	62.3815	81.3066	21.978	31.2263	39.7841	19.9182	20.6866
44	96.3688	97.707	106.601	93.7204	62.1755	81.402	22.2054	31.0051	39.7841	19.6319	20.3745
45	96.2464	97.5126	106.819	93.5427	61.9283	81.4497	22.3949	30.9418	39.984	19.7546	20.642
46	96.2056	97.5126	106.819	93.8389	61.7223	81.0682	22.6222	30.8786	39.7441	19.3865	20.4191
47	96.2872	97.0074	106.328	93.8981	61.5575	81.7358	22.698	30.7522	40.024	19.7546	20.5974
48	96.0832	97.0074	106.819	94.1351	61.5163	81.1159	22.6601	30.6574	39.5842	19.3865	20.4191
49	96.0424	97.1628	106.438	94.0758	61.3515	80.7344	22.5464	30.7838	39.5042	19.3047	20.3299
50	95.6752	97.0074	106.056	93.8981	60.857	80.8774	22.5464	30.531	39.4242	19.3456	20.2407
51	95.6344	97.0851	106.438	94.0758	60.6922	80.5436	22.5085	30.3097	39.5442	19.3047	20.2407
52	95.7568	97.0463	106.165	94.0166	60.4038	80.4483	22.7359	30.4046	39.4642	19.182	20.3745
53	95.5528	97.0074	105.892	94.4905	60.239	80.5436	22.8875	30.2149	39.4242	19.3456	20.3299
54	95.7568	96.8908	105.837	94.0758	60.3214	80.3052	23.0769	30.2465	39.1443	19.3047	20.1516
55	95.6344	96.7353	105.947	94.0758	60.0742	80.3529	22.8496	30.0885	39.2643	19.0593	20.1516
56	95.4304	96.8908	106.274	94.1943	60.033	80.3529	22.7738	30.1201	38.9444	19.3047	20.3299
57	95.3896	96.9685	105.892	94.0758	59.5385	79.876	23.0011	29.9937	38.7045	18.7321	20.0624
58	95.1856	96.541	105.674	94.3128	59.8269	79.9714	22.8875	29.7724	39.1843	19.0184	19.7949
59	95.1856	96.5021	105.783	94.0166	59.3325	80.0191	23.3801	29.5512	38.9844	18.6503	20.107
60	95.1856	96.6187	105.783	94.5498	59.1677	80.0668	23.1148	29.7092	38.8245	18.8957	19.8841
61	95.104	96.541	105.401	94.0758	59.1265	79.8283	23.3422	29.6144	38.7845	18.9366	19.8395
62	94.9	96.4633	105.728	93.9573	58.8793	79.4468	23.1527	29.6776	38.4246	19.0593	20.0178
63	94.9	96.4244	105.292	94.3128	58.6321	80.0191	23.3801	29.3932	38.7845	19.1411	20.0178
64	94.9816	96.3078	105.783	94.3128	58.4672	79.6376	23.2285	29.488	38.2647	18.8548	20.107
65	95.104	96.5021	105.728	94.846	58.5909	79.5422	23.2664	29.1719	38.7845	18.9366	19.8841
66	94.5737	96.4633	105.237	94.7275	58.014	79.6376	23.418	29.1719	38.4646	18.7321	19.9287
67	94.5737	96.2689	105.783	94.6682	58.3024	79.733	23.4559	29.1403	38.3447	18.9775	19.8395
68	94.5328	96.2301	105.51	94.7867	57.9728	79.4945	23.3043	29.3616	38.4246	18.8957	19.8395
69	94.4513	96.3855	105.346	94.3128	58.0552	79.1607	23.2285	29.0139	38.1847	18.8139	19.8841
70	94.6552	96.1523	105.401	94.4905	57.9728	79.4468	23.2664	28.9191	38.2247	18.8548	19.7503
71	94.492	96.0358	105.837	94.372	57.6432	78.9223	23.1148	29.1087	37.6649	18.6912	19.7503
72	94.5737	95.9192	105.401	94.372	57.7668	79.3038	23.2285	29.0139	38.1048	18.7321	19.8841
73	94.6144	96.1523	105.565	94.4905	57.5608	79.1607	23.3043	28.7295	38.2647	18.5685	20.0178
74	94.4104	96.0358	105.728	94.5498	57.4372	79.5422	23.1527	28.9823	38.1447	18.7321	19.7949
75	94.492	96.0746	105.346	95.0829	57.0251	79.2561	23.3043	28.8559	38.0248	18.7321	19.8841
76	94.5737	95.8414	105.51	95.0829	56.9427	78.9223	23.2285	28.6978	38.1048	18.2413	19.7503
77	94.2472	95.8026	105.456	94.7867	56.9015	79.0177	23.3422	28.6978	38.1048	18.7321	19.9287
78	94.5737	95.958	105.619	94.4905	56.9839	78.8269	23.1527	28.8559	37.9848	18.6912	19.7503
79	94.5328	95.8803	105.237	94.6682	56.9427	79.0177	23.3043	28.6978	38.1847	18.6912	19.6612

## Sheet: Figure 3D
Time [min]	PARylation (normalized)
	0 µM		1 µM		10 µM		100 µM			500 µM
0	0.187271	0.185775	0.186579	0.19846	0.196127	0.194564	0.228875	0.192162	0.229908	0.313292	0.263932
1	0.188086	0.186941	0.185488	0.197275	0.214256	0.228422	0.267147	0.29646	0.328269	0.404499	0.366028
2	0.18931	0.189273	0.183852	0.211493	0.221673	0.247496	0.287988	0.328698	0.353059	0.457669	0.41819
3	0.188494	0.186553	0.18767	0.223934	0.236094	0.259418	0.301629	0.349874	0.366653	0.491207	0.456977
4	0.189718	0.189273	0.184943	0.228081	0.243511	0.262279	0.318681	0.371681	0.377449	0.527607	0.494427
5	0.190534	0.187719	0.192035	0.228673	0.255459	0.269909	0.333081	0.389697	0.387845	0.549284	0.526527
6	0.188494	0.190051	0.188762	0.23045	0.266172	0.275632	0.347859	0.40866	0.401439	0.57137	0.553277
7	0.192166	0.190439	0.195308	0.244076	0.270705	0.281354	0.363016	0.421934	0.408237	0.583231	0.574231
8	0.188086	0.190439	0.199673	0.238744	0.277297	0.283739	0.378174	0.437421	0.418633	0.597955	0.584039
9	0.186455	0.190828	0.200764	0.242299	0.279357	0.287554	0.394847	0.448799	0.427429	0.607771	0.59251
10	0.189718	0.189662	0.204037	0.238152	0.281829	0.296614	0.406593	0.461125	0.431028	0.614315	0.601427
11	0.186863	0.190439	0.203492	0.247038	0.284714	0.298999	0.424782	0.472503	0.443023	0.621677	0.612572
12	0.189718	0.185775	0.208402	0.246445	0.288834	0.298999	0.435392	0.483249	0.447021	0.629039	0.615247
13	0.189718	0.188496	0.207856	0.245261	0.291306	0.302814	0.450171	0.490202	0.447421	0.633947	0.618368
14	0.188902	0.186941	0.207856	0.24763	0.296251	0.306629	0.464949	0.501264	0.455018	0.638446	0.621043
15	0.188086	0.19316	0.211129	0.244076	0.298723	0.309013	0.477454	0.506953	0.461016	0.638446	0.625056
16	0.19135	0.190051	0.217676	0.251777	0.299547	0.316166	0.489958	0.518015	0.462215	0.642536	0.630406
17	0.187678	0.187719	0.220949	0.244076	0.303255	0.31712	0.497916	0.524652	0.462615	0.644172	0.632189
18	0.187678	0.190439	0.216039	0.251185	0.304079	0.319981	0.5108	0.529709	0.472611	0.645808	0.633527
19	0.185231	0.191605	0.216039	0.257701	0.305727	0.323319	0.517999	0.539191	0.473411	0.648262	0.636202
20	0.187678	0.190439	0.221495	0.25237	0.31438	0.319027	0.531641	0.54488	0.479808	0.650716	0.637539
21	0.186455	0.189662	0.213857	0.256517	0.31232	0.325703	0.54263	0.551517	0.480608	0.652352	0.637539
22	0.187678	0.186553	0.221495	0.255924	0.314792	0.328088	0.548314	0.556574	0.47581	0.652761	0.637985
23	0.188086	0.188107	0.225314	0.258886	0.317676	0.33238	0.55324	0.561315	0.477009	0.651534	0.64601
24	0.186455	0.187719	0.218221	0.255924	0.318088	0.33381	0.564229	0.566372	0.480208	0.652352	0.641551
25	0.18931	0.189273	0.224223	0.261848	0.322208	0.335241	0.570292	0.573009	0.483407	0.656442	0.641997
26	0.184823	0.188107	0.224223	0.263033	0.324269	0.340963	0.575976	0.574905	0.488605	0.65726	0.639322
27	0.186047	0.189662	0.228041	0.259479	0.325917	0.338102	0.582797	0.580278	0.488605	0.657669	0.638877
28	0.184823	0.188496	0.221495	0.267773	0.330037	0.34001	0.590754	0.583439	0.487405	0.656851	0.639322
29	0.187271	0.190439	0.228587	0.257109	0.327977	0.344778	0.593786	0.586283	0.489004	0.656033	0.642889
30	0.180335	0.188496	0.231315	0.26718	0.331685	0.343348	0.600985	0.589444	0.490604	0.656442	0.637985
31	0.184007	0.188107	0.223131	0.26718	0.332509	0.347639	0.606669	0.590708	0.489804	0.65317	0.643335
32	0.181559	0.188107	0.22695	0.264218	0.334157	0.350978	0.609701	0.594817	0.493403	0.656033	0.639322
33	0.178295	0.183832	0.227496	0.268365	0.335806	0.352885	0.613111	0.59292	0.496601	0.654806	0.643781
34	0.181151	0.185387	0.22695	0.271919	0.338278	0.351931	0.616521	0.596713	0.494602	0.655624	0.64601
35	0.185639	0.185775	0.228041	0.26481	0.33869	0.355746	0.619932	0.598609	0.497401	0.653988	0.644226
36	0.182783	0.188885	0.23186	0.268365	0.34075	0.358131	0.624479	0.598609	0.497801	0.653579	0.645118
37	0.184007	0.188885	0.228587	0.264218	0.339514	0.3567	0.624479	0.602086	0.5006	0.655624	0.643781
38	0.182375	0.184221	0.228587	0.266588	0.34281	0.355746	0.627131	0.602086	0.495802	0.654397	0.644672
39	0.181559	0.189662	0.232951	0.272512	0.345694	0.359084	0.627889	0.604298	0.5002	0.654397	0.645118
40	0.183191	0.188885	0.23186	0.271919	0.34487	0.361469	0.62751	0.60335	0.501	0.653988	0.648239
41	0.182375	0.18733	0.230769	0.270735	0.344458	0.361946	0.627889	0.604298	0.502199	0.653988	0.648239
42	0.183191	0.192771	0.23186	0.272512	0.349815	0.363376	0.630542	0.605879	0.501799	0.652352	0.647347
43	0.180743	0.190051	0.232406	0.270142	0.351463	0.368145	0.635847	0.605247	0.498601	0.651943	0.646456
44	0.184823	0.188496	0.232951	0.276659	0.346106	0.370052	0.639257	0.605563	0.498201	0.653579	0.647347
45	0.181151	0.188885	0.230224	0.270142	0.349403	0.369099	0.643426	0.607143	0.501799	0.651943	0.65136
46	0.180743	0.188885	0.230769	0.276066	0.349403	0.370052	0.648352	0.607775	0.4994	0.651534	0.645564
47	0.180743	0.186941	0.234043	0.275474	0.354759	0.370052	0.646836	0.607459	0.502199	0.652761	0.65136
48	0.179927	0.189273	0.23186	0.281398	0.356407	0.370529	0.651004	0.609355	0.502599	0.648262	0.649131
49	0.180335	0.191605	0.236225	0.281991	0.360115	0.374344	0.654793	0.608407	0.501799	0.64908	0.648685
50	0.179927	0.190051	0.236225	0.28436	0.357231	0.37196	0.657825	0.608723	0.501399	0.650307	0.650914
51	0.181559	0.188496	0.230769	0.284953	0.359703	0.373391	0.65972	0.608723	0.506597	0.648262	0.650022
52	0.179927	0.190051	0.237316	0.279028	0.357643	0.375298	0.661993	0.608407	0.504998	0.648262	0.653143
53	0.180335	0.18733	0.235679	0.28436	0.359703	0.374821	0.664267	0.607459	0.501799	0.649489	0.650468
54	0.177479	0.191216	0.232951	0.280213	0.364236	0.373391	0.671845	0.610619	0.502999	0.64908	0.650468
55	0.178703	0.188107	0.237316	0.283768	0.366708	0.376252	0.671466	0.607143	0.505798	0.651534	0.65136
56	0.177887	0.190439	0.238407	0.286137	0.36918	0.378636	0.675256	0.609355	0.4994	0.650307	0.65136
57	0.182375	0.188107	0.235134	0.281991	0.370416	0.378159	0.678666	0.608723	0.501799	0.646626	0.654926
58	0.177071	0.189273	0.238953	0.288507	0.370828	0.37959	0.680561	0.609987	0.502599	0.646217	0.650468
59	0.178295	0.191605	0.242226	0.28436	0.37124	0.383405	0.684729	0.608091	0.501799	0.646626	0.656264
60	0.179111	0.188885	0.23677	0.287322	0.372888	0.37959	0.685108	0.609987	0.502199	0.646217	0.654035
61	0.177887	0.188496	0.240589	0.289692	0.376185	0.382451	0.687003	0.609039	0.503798	0.647444	0.654035
62	0.174215	0.186941	0.239498	0.285545	0.372476	0.380544	0.690034	0.609671	0.502999	0.646626	0.656264
63	0.176255	0.191994	0.237316	0.290877	0.373712	0.384835	0.692687	0.608723	0.504598	0.643763	0.648685
64	0.178295	0.191216	0.239498	0.292062	0.3733	0.384835	0.693823	0.609355	0.5002	0.644581	0.654035
65	0.179519	0.194326	0.243317	0.296209	0.377833	0.382451	0.695339	0.606827	0.504598	0.644172	0.655372
66	0.174623	0.191216	0.24168	0.292654	0.375773	0.386266	0.696097	0.608723	0.502999	0.64499	0.650468
67	0.176663	0.189662	0.240589	0.293246	0.378245	0.386266	0.701023	0.608407	0.5006	0.6409	0.654926
68	0.175847	0.188885	0.244408	0.297986	0.376185	0.386266	0.702918	0.609355	0.501799	0.640082	0.65671
69	0.177479	0.190439	0.24168	0.299763	0.380305	0.384835	0.699128	0.608723	0.501799	0.642945	0.654481
70	0.179111	0.191605	0.242226	0.300355	0.381129	0.38722	0.701023	0.606827	0.501799	0.643354	0.653143
71	0.179519	0.193937	0.244408	0.299171	0.378245	0.384359	0.701402	0.607459	0.499	0.64499	0.654926
72	0.179111	0.191994	0.244408	0.300355	0.383601	0.392942	0.704433	0.606511	0.4994	0.644581	0.65671
73	0.178703	0.190439	0.243863	0.302725	0.380717	0.386743	0.704055	0.606827	0.501399	0.642127	0.658047
74	0.176663	0.188885	0.245499	0.305095	0.381541	0.389604	0.707086	0.607143	0.502199	0.641309	0.657601
75	0.177479	0.192382	0.247136	0.309242	0.382777	0.391512	0.707465	0.606195	0.499	0.638855	0.654926
76	0.178703	0.19316	0.247136	0.30628	0.381541	0.392465	0.707844	0.607459	0.501399	0.63681	0.657601
77	0.179111	0.192382	0.243863	0.311611	0.383189	0.392942	0.710117	0.604614	0.503798	0.642127	0.654481
78	0.181559	0.190828	0.248773	0.305687	0.384837	0.389127	0.707465	0.605879	0.4994	0.638037	0.654926
79	0.183191	0.190051	0.242226	0.304502	0.386897	0.392942	0.710117	0.605879	0.501799	0.635583	0.657156

## Sheet: Figure 4B
Time [min]	DNA binding [%]
	DNAblunt			DNA3'P			DNA5'P			DNAnick
0	100.076	101.011	98.0008	98.326	96.2147	98.2833	97.8655	98.0942	97.5143	97.8126	98.9967	100.18
1	88.9352	92.8571	85.2859	90.5727	84.2357	84.6924	87.354	90.4709	88.0196	90.3026	88.1828	94.9145
2	83.8575	84.8293	74.1703	83.9648	79.0129	73.0091	79.9436	88.3128	78.7694	86.9851	77.4805	86.5887
3	80.0303	77.5601	65.7737	76.4758	73.311	64.2823	73.7012	85.6783	70.9861	81.553	68.599	74.2124
4	76.2789	71.2389	60.2559	67.489	68.3757	57.6061	69.3516	83.0717	63.5697	73.3504	61.2783	64.0414
5	72.0349	65.8028	56.3775	61.3216	63.7758	52.3128	65.445	80.2971	57.2535	66.3143	55.7785	55.7606
6	68.1698	61.2832	53.7385	56.2555	59.7029	47.9256	61.7398	78.2231	52.5672	60.4083	50.7246	49.82
7	63.6605	57.6169	51.6993	52.0705	55.7259	44.3491	58.4374	76.3173	49.022	55.5232	47.0085	44.9145
8	60.0606	54.7724	50.1	49.2511	53.2343	41.7263	55.0141	74.3273	46.0473	51.9869	43.6269	41.8542
9	56.3471	51.9596	48.9804	46.9163	50.551	39.0558	52.3158	72.8419	43.7245	49.1433	40.9142	39.0639
10	52.6715	49.6839	47.8609	44.4934	47.6761	36.8145	49.6577	71.3565	42.1353	46.7736	38.3872	36.9037
11	49.7158	47.9456	47.2611	42.6872	45.2324	35.0501	47.3621	70.2915	40.9128	44.805	36.4177	34.8785
12	46.798	46.4602	46.3415	41.1454	43.5553	33.2856	45.1067	69.0022	39.6088	43.0551	34.4853	33.6184
13	44.6002	45.0695	45.6617	39.6916	41.495	32.0935	43.5361	67.9652	38.6308	41.852	32.7388	32.4032
14	42.3645	43.5525	45.4618	38.5903	40.1533	30.7105	42.0459	67.0964	38.0196	40.2844	31.4381	31.3231
15	40.3183	42.4463	45.2619	37.7533	38.62	29.4707	40.3947	66.4798	37.1638	39.5917	29.9517	30.243
16	38.6889	41.8458	44.5422	36.7401	37.2305	28.66	39.1462	65.583	36.8378	38.4251	28.7997	29.748
17	37.0595	40.8976	44.2223	35.9471	36.2722	27.9447	38.4615	64.9383	36.5118	37.5137	27.722	28.8479
18	35.5438	40.0442	44.0624	35.3745	34.7868	26.8956	37.3339	64.1256	36.5118	36.8939	26.7558	28.1278
19	34.1038	39.5702	43.6225	34.3612	33.9243	26.4664	36.6089	63.6771	36.1858	36.2377	25.7154	27.9478
20	33.0049	38.7168	43.4626	33.8766	32.8702	25.3219	35.9243	63.2848	36.1043	35.6908	25.1951	27.4528
21	31.7923	38.1163	43.1827	33.5242	32.2473	24.6543	34.998	62.6962	35.4523	35.2169	24.3032	26.7777
22	30.845	37.6422	43.1427	32.9515	31.3848	24.0343	34.6758	62.0235	35.6153	34.8159	23.3742	26.3276
23	29.9735	37.0733	42.7029	32.5991	30.7139	23.6051	33.8703	61.7713	35.1671	34.0138	22.631	25.9676
24	29.0262	36.6309	42.503	32.2026	29.6119	23.5098	33.2259	61.463	35.6153	33.6493	22.0736	25.8776
25	28.2304	36.0303	42.0632	31.5419	29.0369	22.9375	32.5816	61.2108	34.9226	33.3212	21.2932	25.8326
26	27.3967	35.5563	42.3031	31.1454	28.4619	22.1269	31.9372	60.7343	34.8818	32.8108	20.8101	25.0225
27	26.6768	35.1138	41.9832	30.793	27.7911	21.793	31.2525	60.454	34.9633	32.5191	20.1784	24.9325
28	26.0705	34.8925	41.9032	30.3084	27.3599	21.2208	31.1317	60.1457	34.3928	32.3369	19.8439	24.5275
29	25.4642	34.5449	41.5834	29.9119	27.0724	20.7916	31.0511	59.6693	34.8411	31.8265	19.398	24.3474
30	24.9716	33.976	41.7833	29.9119	26.4974	20.8393	30.9303	59.4731	34.6373	31.6806	19.1007	24.2574
31	24.4032	33.7547	41.5434	29.3833	25.6828	20.2671	31.2525	59.1928	34.3521	31.3161	18.6548	24.3474
32	23.7969	33.5019	41.1435	29.163	25.1557	19.7902	31.6955	58.9686	34.3113	30.7692	18.1717	23.6274
33	23.5695	33.249	41.1036	29.163	24.9161	19.504	32.3399	58.7164	34.1483	30.587	18.2089	23.4023
34	23.0769	32.9962	41.1435	28.37	24.5328	19.0749	32.4205	58.38	34.4336	30.2953	17.6143	23.5824
35	22.7359	32.6485	40.7837	28.37	24.1974	19.0272	32.8635	58.1278	33.8631	30.3682	17.3541	23.2223
36	22.2812	32.4905	40.5838	28.2379	23.9099	18.3119	33.387	57.9036	34.0261	30.113	17.0569	22.8173
37	21.8643	32.2061	40.7837	27.8414	23.7183	18.4549	33.7092	57.8195	33.5778	29.7484	16.9454	22.9073
38	21.7128	32.1112	40.3439	27.7974	22.9516	18.3596	33.7092	57.6794	33.5371	29.4203	16.4994	22.8173
39	21.4854	31.9216	40.9036	27.2687	23.3829	18.2642	33.9509	57.1469	33.5778	29.3474	16.3508	22.7723
40	21.3717	31.8584	40.5038	27.1366	22.185	17.7396	33.83	57.1469	33.3741	29.1652	16.0907	22.5472
41	21.3717	31.4475	40.1839	27.1806	22.2808	17.5489	34.112	57.0348	33.5371	29.1652	15.9049	22.3222
42	21.3717	31.4159	40.3039	26.4317	22.2329	17.2151	34.5953	56.6704	33.3741	28.7641	15.6819	22.2772
43	21.978	31.2263	39.7841	26.5639	22.185	17.3104	34.555	56.5863	33.2111	28.3996	15.5704	22.0522
44	22.2054	31.0051	39.7841	26.3877	21.8495	16.8336	35.1994	56.194	32.9666	28.2537	15.6819	21.9172
45	22.3949	30.9418	39.984	25.859	21.7058	16.929	35.5215	56.1379	33.0888	28.436	15.2731	22.0522
46	22.6222	30.8786	39.7441	25.9471	21.562	16.5475	35.8035	55.9697	32.9258	28.0715	15.236	21.6922
47	22.698	30.7522	40.024	25.7269	21.3704	16.6428	35.9646	55.9697	33.0481	28.2537	14.9387	21.5572
48	22.6601	30.6574	39.5842	25.5507	20.8433	16.2136	36.2062	55.9978	32.9258	27.9256	14.9758	22.1422
49	22.5464	30.7838	39.5042	25.5066	20.7954	16.0229	36.6492	55.7175	32.9666	27.9985	14.6786	21.7372
50	22.5464	30.531	39.4242	25.3304	20.7954	16.2136	36.6492	55.7175	32.7628	27.634	14.9015	21.4221
51	22.5085	30.3097	39.5442	25.4185	20.4121	16.2613	36.6089	55.7735	32.6813	27.6704	14.5299	21.3771
52	22.7359	30.4046	39.4642	25.2863	20.3642	15.7844	36.7298	56.0538	32.5998	27.4152	14.5299	20.9271
53	22.8875	30.2149	39.4242	25.1542	20.2204	15.6414	36.5284	55.6614	32.4776	27.16	14.307	20.8821
54	23.0769	30.2465	39.1443	24.6696	19.885	15.7368	36.8506	55.4933	32.3553	27.1965	13.9353	20.9721
55	22.8496	30.0885	39.2643	24.978	20.1725	15.9275	36.6895	55.3531	32.5591	27.1236	14.1211	20.8821
56	22.7738	30.1201	38.9444	24.5374	20.0767	15.5937	36.7298	55.5774	32.7221	26.7955	13.7495	21.2421
57	23.0011	29.9937	38.7045	24.7577	19.8371	15.3076	36.7298	55.4092	32.3146	26.7226	14.0468	20.7921
58	22.8875	29.7724	39.1843	24.8899	19.5496	15.546	36.8506	55.241	32.2738	26.9413	13.7867	20.5221
59	23.3801	29.5512	38.9844	24.7137	19.6454	15.2599	36.8909	55.3251	32.3146	26.6861	13.8982	20.5671
60	23.1148	29.7092	38.8245	24.5374	19.885	15.8798	36.6895	55.3251	32.1516	26.358	13.8239	20.8371
61	23.3422	29.6144	38.7845	24.3612	19.7413	15.4506	36.5284	55.0729	32.2738	26.2122	13.6009	20.7921
62	23.1527	29.6776	38.4246	24.4934	19.8371	14.8307	36.5687	55.0168	32.3553	26.3215	13.2664	20.6571
63	23.3801	29.3932	38.7845	24.185	19.5017	14.9738	36.77	55.3251	31.9478	26.2122	13.6009	20.342
64	23.2285	29.488	38.2647	24.141	19.1663	14.9738	36.6089	54.8767	32.4776	26.1757	13.2293	20.7921
65	23.2664	29.1719	38.7845	23.9648	19.1663	15.0215	36.9311	54.9047	32.0293	26.1393	13.2664	20.387
66	23.418	29.1719	38.4646	24.0969	19.31	14.9738	36.5687	54.9327	32.1923	25.9934	13.3779	20.7471
67	23.4559	29.1403	38.3447	23.8326	19.1183	14.7353	36.4076	54.7646	32.0293	25.8112	13.3036	20.252
68	23.3043	29.3616	38.4246	23.8767	18.9746	14.8784	36.4881	54.5964	32.1923	25.8476	13.0806	20.432
69	23.2285	29.0139	38.1847	23.8767	18.9746	15.0215	36.8103	54.7926	32.3553	25.7747	12.8948	20.432
70	23.2664	28.9191	38.2247	23.7886	18.9746	14.783	36.5687	54.5123	32.1108	25.5195	13.0063	20.342
71	23.1148	29.1087	37.6649	23.6123	18.7829	14.5446	36.2465	54.6525	31.9478	25.7018	12.709	20.5671
72	23.2285	29.0139	38.1048	23.4361	18.9267	14.8307	36.4076	54.3722	32.1516	25.4466	12.7834	20.072
73	23.3043	28.7295	38.2647	23.6123	18.9746	14.6876	36.2867	54.3161	32.1516	25.5924	12.7834	20.207
74	23.1527	28.9823	38.1447	23.304	18.735	14.9261	36.327	54.4002	32.3146	25.483	12.7834	20.297
75	23.3043	28.8559	38.0248	23.1718	18.8309	14.4015	36.4479	54.3442	32.0293	25.3372	12.5604	19.802
76	23.2285	28.6978	38.1048	23.3921	18.6871	14.4969	36.6895	54.4563	32.2738	25.2279	12.709	20.432
77	23.3422	28.6978	38.1048	23.348	18.6871	14.3538	36.6492	54.2881	32.1923	25.3372	12.5232	19.892
78	23.1527	28.8559	37.9848	23.2159	18.6392	14.4969	36.1659	54.204	31.9071	25.3008	12.8205	19.937
79	23.3043	28.6978	38.1847	23.0837	18.3517	14.783	36.4076	54.3161	32.1923	25.1549	12.5232	19.757

## Sheet: Figure 4C
Time [min]	PARylation (normalized)
	DNAblunt			DNA3'P			DNA5'P			DNAnick
0	0.228875	0.192162	0.229908	0.220705	0.235266	0.215546	0.223117	0.214966	0.219641	0.218374	0.244519	0.248425
1	0.267147	0.29646	0.328269	0.286784	0.26114	0.291845	0.269432	0.289798	0.266096	0.279256	0.358231	0.376238
2	0.287988	0.328698	0.353059	0.328634	0.291806	0.330949	0.293999	0.30185	0.295029	0.336493	0.405425	0.456346
3	0.301629	0.349874	0.366653	0.367401	0.318639	0.360992	0.308498	0.307735	0.314181	0.394823	0.438127	0.509001
4	0.318681	0.371681	0.377449	0.389868	0.346909	0.393896	0.323399	0.316424	0.323961	0.433467	0.460795	0.548155
5	0.333081	0.389697	0.387845	0.418502	0.373263	0.420124	0.337092	0.320908	0.338223	0.467736	0.49647	0.581008
6	0.347859	0.40866	0.401439	0.439207	0.401054	0.451121	0.346758	0.325673	0.346781	0.493985	0.514679	0.608461
7	0.363016	0.421934	0.408237	0.463877	0.426449	0.481164	0.355215	0.328475	0.353708	0.513307	0.538462	0.626913
8	0.378174	0.437421	0.418633	0.487225	0.457115	0.51073	0.365687	0.332399	0.365526	0.537003	0.561501	0.653015
9	0.394847	0.448799	0.427429	0.509251	0.484907	0.530281	0.372936	0.340527	0.370416	0.553409	0.579339	0.672817
10	0.406593	0.461125	0.431028	0.52511	0.505031	0.553171	0.378172	0.340247	0.376121	0.567627	0.60275	0.692169
11	0.424782	0.472503	0.443023	0.540088	0.535697	0.571769	0.383004	0.347534	0.384271	0.588042	0.62356	0.70207
12	0.435392	0.483249	0.447021	0.553744	0.557259	0.593705	0.385824	0.347534	0.388346	0.599708	0.637681	0.717372
13	0.450171	0.490202	0.447421	0.563436	0.576905	0.614211	0.390656	0.3537	0.393643	0.613562	0.654032	0.727273
14	0.464949	0.501264	0.455018	0.573568	0.599425	0.629948	0.390254	0.35454	0.396088	0.621582	0.668525	0.739874
15	0.477454	0.506953	0.461016	0.58326	0.622425	0.646161	0.399517	0.358744	0.403423	0.636894	0.686734	0.744374
16	0.489958	0.518015	0.462215	0.588546	0.640153	0.662375	0.3971	0.362108	0.404645	0.645279	0.700483	0.756976
17	0.497916	0.524652	0.462615	0.604405	0.657403	0.674297	0.405961	0.365191	0.409943	0.655487	0.713861	0.759226
18	0.5108	0.529709	0.472611	0.605727	0.673694	0.685742	0.404752	0.366312	0.413203	0.665694	0.725753	0.763276
19	0.517999	0.539191	0.473411	0.611894	0.690944	0.703863	0.406766	0.367713	0.414425	0.672986	0.735414	0.774977
20	0.531641	0.54488	0.479808	0.618943	0.71011	0.707201	0.40878	0.372478	0.419315	0.680277	0.747677	0.777228
21	0.54263	0.551517	0.480608	0.625991	0.724006	0.721507	0.412404	0.37472	0.412388	0.686839	0.758826	0.777228
22	0.548314	0.556574	0.47581	0.629075	0.742693	0.726753	0.414418	0.377803	0.419723	0.691579	0.7644	0.788029
23	0.55324	0.561315	0.477009	0.636123	0.757068	0.734859	0.415224	0.380325	0.414425	0.698141	0.773318	0.784428
24	0.564229	0.566372	0.480208	0.639207	0.763776	0.744874	0.419654	0.380605	0.418093	0.705432	0.781122	0.790279
25	0.570292	0.573009	0.483407	0.647577	0.77863	0.752027	0.416029	0.384529	0.414833	0.708713	0.787811	0.792529
26	0.575976	0.574905	0.488605	0.651101	0.787734	0.758703	0.412404	0.384249	0.419315	0.716004	0.795987	0.79658
27	0.582797	0.580278	0.488605	0.655947	0.797796	0.763472	0.41321	0.387052	0.4185	0.718192	0.803047	0.79568
28	0.590754	0.583439	0.487405	0.655507	0.808337	0.773963	0.41321	0.38593	0.417278	0.725483	0.807507	0.79568
29	0.593786	0.586283	0.489004	0.660793	0.820795	0.774917	0.410793	0.391256	0.419315	0.726212	0.812709	0.79613
30	0.600985	0.589444	0.490604	0.665198	0.82942	0.785885	0.414015	0.390415	0.4185	0.729493	0.819398	0.79658
31	0.606669	0.590708	0.489804	0.665198	0.835649	0.786838	0.415626	0.393498	0.41687	0.735691	0.824601	0.80063
32	0.609701	0.594817	0.493403	0.66696	0.841878	0.791607	0.416432	0.394058	0.417278	0.736785	0.828688	0.79928
33	0.613111	0.59292	0.496601	0.672687	0.849066	0.798283	0.421667	0.397422	0.4185	0.734962	0.835749	0.79748
34	0.616521	0.596713	0.494602	0.673128	0.859128	0.800668	0.421667	0.3963	0.418908	0.74043	0.83612	0.79568
35	0.619932	0.598609	0.497401	0.674009	0.862482	0.804483	0.427708	0.396581	0.414833	0.746628	0.839093	0.80063
36	0.624479	0.598609	0.497801	0.678855	0.867753	0.805436	0.432944	0.397422	0.419723	0.747721	0.841695	0.794779
37	0.624479	0.602086	0.5006	0.681498	0.871107	0.810682	0.434555	0.402186	0.411165	0.749909	0.84987	0.793879
38	0.627131	0.602086	0.495802	0.68326	0.875419	0.815928	0.43536	0.402186	0.411165	0.752096	0.849498	0.79883
39	0.627889	0.604298	0.5002	0.685903	0.884523	0.81402	0.436569	0.401906	0.412795	0.756471	0.848384	0.80018
40	0.62751	0.60335	0.501	0.685022	0.881169	0.819742	0.440596	0.401906	0.412388	0.756106	0.854701	0.793879
41	0.627889	0.604298	0.502199	0.685463	0.885002	0.822604	0.440999	0.399383	0.41361	0.758658	0.856187	0.793429
42	0.630542	0.605879	0.501799	0.6837	0.89219	0.824511	0.444221	0.39574	0.411573	0.759388	0.858417	0.794779
43	0.635847	0.605247	0.498601	0.685022	0.895544	0.825942	0.443012	0.393498	0.409943	0.758294	0.85916	0.79838
44	0.639257	0.605563	0.498201	0.687225	0.895065	0.823081	0.45147	0.391536	0.40872	0.760846	0.857674	0.794329
45	0.643426	0.607143	0.501799	0.685903	0.899856	0.826896	0.449456	0.392937	0.409943	0.764856	0.860647	0.79883
46	0.648352	0.607775	0.4994	0.688106	0.90321	0.826896	0.452275	0.391816	0.408313	0.766314	0.863248	0.794329
47	0.646836	0.607459	0.502199	0.689427	0.902731	0.827849	0.454289	0.391256	0.408313	0.767408	0.860275	0.789829
48	0.651004	0.609355	0.502599	0.690749	0.904648	0.832618	0.459122	0.392657	0.405868	0.769231	0.865849	0.79613
49	0.654793	0.608407	0.501799	0.692511	0.905606	0.835956	0.462344	0.3963	0.406275	0.767408	0.863619	0.788929
50	0.657825	0.608723	0.501399	0.690308	0.904648	0.832618	0.461136	0.39602	0.406275	0.76996	0.868079	0.792079
51	0.65972	0.608723	0.506597	0.69207	0.908481	0.834049	0.458719	0.397141	0.405868	0.770689	0.868822	0.790729
52	0.661993	0.608407	0.504998	0.695154	0.902252	0.838817	0.462747	0.400504	0.403015	0.771418	0.869565	0.790279
53	0.664267	0.607459	0.501799	0.695595	0.906085	0.834049	0.465163	0.401345	0.400163	0.770689	0.871052	0.785779
54	0.671845	0.610619	0.502999	0.692952	0.906564	0.840248	0.46476	0.400785	0.394866	0.775793	0.869565	0.777228
55	0.671466	0.607143	0.505798	0.697797	0.907523	0.838817	0.464358	0.402466	0.393236	0.774335	0.873281	0.779028
56	0.675256	0.609355	0.4994	0.693833	0.908481	0.839771	0.465163	0.404148	0.396088	0.774699	0.871052	0.780378
57	0.678666	0.608723	0.501799	0.694273	0.907044	0.840248	0.465566	0.40611	0.391606	0.773241	0.872166	0.781278
58	0.680561	0.609987	0.502599	0.694714	0.906564	0.835002	0.465566	0.403868	0.390791	0.776522	0.872166	0.775878
59	0.684729	0.608091	0.501799	0.696035	0.910398	0.835956	0.465163	0.40611	0.388346	0.776157	0.873281	0.772277
60	0.685108	0.609987	0.502199	0.69207	0.912314	0.844063	0.465566	0.408632	0.393643	0.77397	0.873653	0.774527
61	0.687003	0.609039	0.503798	0.695595	0.913752	0.842155	0.466371	0.409193	0.388753	0.775428	0.871423	0.772277
62	0.690034	0.609671	0.502999	0.693392	0.912793	0.83691	0.464358	0.40639	0.387123	0.777616	0.872166	0.775878
63	0.692687	0.608723	0.504598	0.695595	0.915668	0.840725	0.467982	0.408913	0.386716	0.774699	0.875139	0.770027
64	0.693823	0.609355	0.5002	0.693833	0.911356	0.842632	0.469593	0.40667	0.389976	0.776157	0.873281	0.774977
65	0.695339	0.606827	0.504598	0.693833	0.914231	0.845494	0.466371	0.413117	0.385086	0.775793	0.871423	0.774527
66	0.696097	0.608723	0.502999	0.695154	0.912793	0.843109	0.470399	0.413677	0.386716	0.775428	0.875511	0.776328
67	0.701023	0.608407	0.5006	0.695154	0.910877	0.848355	0.466371	0.411435	0.387938	0.774699	0.875883	0.771377
68	0.702918	0.609355	0.501799	0.696035	0.911356	0.844063	0.468385	0.411435	0.384271	0.774335	0.871052	0.770477
69	0.699128	0.608723	0.501799	0.694273	0.916148	0.845494	0.469593	0.415078	0.385901	0.77397	0.869937	0.765977
70	0.701023	0.606827	0.501799	0.695154	0.915189	0.844063	0.470801	0.413677	0.382233	0.775064	0.869565	0.769577
71	0.701402	0.607459	0.499	0.694273	0.912314	0.84597	0.46919	0.414238	0.381011	0.776157	0.869565	0.765077
72	0.704433	0.606511	0.4994	0.694273	0.916148	0.843586	0.466371	0.414798	0.381011	0.776157	0.868079	0.764176
73	0.704055	0.606827	0.501399	0.695154	0.917585	0.842632	0.46919	0.415919	0.382233	0.778709	0.865849	0.762376
74	0.707086	0.607143	0.502199	0.696035	0.92046	0.848355	0.465969	0.414518	0.386308	0.776887	0.866592	0.765077
75	0.707465	0.606195	0.499	0.693392	0.919502	0.843109	0.468385	0.41676	0.383863	0.775793	0.862505	0.764176
76	0.707844	0.607459	0.501399	0.69163	0.919023	0.844063	0.470801	0.417321	0.386308	0.776157	0.868822	0.767777
77	0.710117	0.604614	0.503798	0.693833	0.918543	0.848355	0.470801	0.41648	0.386308	0.778709	0.867336	0.763276
78	0.707465	0.605879	0.4994	0.694714	0.925731	0.845494	0.469593	0.417881	0.384678	0.779439	0.866964	0.765977
79	0.710117	0.605879	0.501799	0.692952	0.924293	0.847401	0.46919	0.421805	0.385493	0.778709	0.864734	0.761026

## Sheet: Figure 5A and Suppl. Figure S4A
	Water correction + baseline correction + normalization to the area under the curve
Wavenumber [cm-1]	Absorbance
	DNAblunt												DNA3'P												DNA5'P												DNAnick
	[1]				[2]				[3]				[1]				[2]				[3]				[1]				[2]				[3]				[1]				[2]				[3]
	(-NAD+)	(+NAD+) 0 min	(+NAD+) 1 min	(+NAD+) 2 min	(-NAD+)	(+NAD+) 0 min	(+NAD+) 1 min	(+NAD+) 2 min	(-NAD+)	(+NAD+) 0 min	(+NAD+) 1 min	(+NAD+) 2 min	(-NAD+)	(+NAD+) 0 min	(+NAD+) 1 min	(+NAD+) 2 min	(-NAD+)	(+NAD+) 0 min	(+NAD+) 1 min	(+NAD+) 2 min	(-NAD+)	(+NAD+) 0 min	(+NAD+) 1 min	(+NAD+) 2 min	(-NAD+)	(+NAD+) 0 min	(+NAD+) 1 min	(+NAD+) 2 min	(-NAD+)	(+NAD+) 0 min	(+NAD+) 1 min	(+NAD+) 2 min	(-NAD+)	(+NAD+) 0 min	(+NAD+) 1 min	(+NAD+) 2 min	(-NAD+)	(+NAD+) 0 min	(+NAD+) 1 min	(+NAD+) 2 min	(-NAD+)	(+NAD+) 0 min	(+NAD+) 1 min	(+NAD+) 2 min	(-NAD+)	(+NAD+) 0 min	(+NAD+) 1 min	(+NAD+) 2 min
1710.1	1.3626e-06	1.80783e-08	1.21708e-07	-2.016e-06	5.12068e-07	8.27977e-07	-1.23321e-06	-6.99498e-07	-1.43751e-07	-7.57484e-07	1.719e-06	-6.47629e-07	-1.50142e-06	-1.62019e-06	1.21459e-07	-8.85935e-07	1.02011e-06	-1.16934e-06	2.31308e-06	-1.57486e-06	-5.37442e-07	-7.00593e-07	2.31015e-06	1.77407e-06	1.68209e-06	-1.69032e-06	-9.20828e-07	-2.28015e-06	3.43162e-07	1.35675e-06	5.7565e-07	-5.13701e-07	1.89075e-06	-1.84322e-06	1.1449e-06	-2.066e-06	2.48883e-07	-8.94309e-07	-5.67728e-07	-1.61305e-07	-1.59951e-06	1.50917e-06	-1.18014e-07	3.06285e-07	1.17364e-06	1.77633e-06	-8.38143e-07	-7.79558e-07
1709.62	-1.06308e-07	-3.23361e-06	-2.57857e-06	-5.78276e-06	-2.74771e-07	-1.90864e-06	-4.41626e-06	-3.51963e-06	-2.73499e-06	-4.28177e-06	-4.00042e-06	-3.60489e-06	-5.51885e-06	-6.27532e-06	-3.83374e-06	-6.3925e-06	6.18935e-07	-3.48953e-06	1.2558e-07	-6.35549e-06	-3.15578e-06	-1.29884e-06	1.92661e-06	2.23751e-06	-8.53362e-07	-3.55065e-06	-2.43274e-06	-5.20715e-06	-2.30265e-06	-3.27592e-06	-3.79074e-06	-5.18211e-06	-6.0388e-07	-3.48457e-06	-2.21048e-06	-3.87708e-06	1.47263e-06	4.73659e-07	5.31701e-07	-1.31729e-06	-1.9923e-07	2.20648e-06	7.29761e-07	-1.92286e-06	1.97995e-06	-2.48694e-08	-1.74738e-06	-4.61963e-06
1709.13	-1.12928e-06	-5.7486e-06	-4.31878e-06	-8.6765e-06	-4.85217e-07	-4.10631e-06	-6.89705e-06	-5.70922e-06	-4.9515e-06	-7.44895e-06	-8.49389e-06	-6.21535e-06	-8.5448e-06	-9.95388e-06	-7.17423e-06	-1.10284e-05	8.89374e-07	-4.98171e-06	-1.32454e-06	-1.02617e-05	-5.22374e-06	-9.96399e-07	2.91049e-06	4.11934e-06	-2.46234e-06	-4.72625e-06	-3.19477e-06	-6.94154e-06	-4.16974e-06	-6.92783e-06	-7.53247e-06	-8.78896e-06	-2.2152e-06	-4.18586e-06	-5.06352e-06	-5.26771e-06	3.83505e-06	2.62236e-06	2.68411e-06	-1.32407e-06	1.60034e-06	3.50456e-06	2.25428e-06	-3.08196e-06	4.20189e-06	-6.39867e-07	-1.33336e-06	-7.01715e-06
1708.65	-1.42672e-06	-7.28479e-06	-4.8952e-06	-1.03956e-05	1.10218e-07	-5.53515e-06	-8.45712e-06	-7.04337e-06	-6.57501e-06	-1.00161e-05	-1.14595e-05	-8.18591e-06	-1.0532e-05	-1.25607e-05	-9.77138e-06	-1.47383e-05	1.86882e-06	-5.59446e-06	-2.06572e-06	-1.31851e-05	-6.6656e-06	2.58128e-07	5.29168e-06	7.42072e-06	-3.10792e-06	-5.22224e-06	-3.18619e-06	-7.43265e-06	-5.23932e-06	-9.53452e-06	-1.06156e-05	-1.12824e-05	-2.86212e-06	-3.9076e-06	-7.36795e-06	-6.15853e-06	7.39471e-06	5.57108e-06	5.91072e-06	-1.18224e-07	3.87781e-06	5.45327e-06	4.54255e-06	-3.07206e-06	7.83668e-06	2.22872e-08	4.51231e-07	-7.8781e-06
1708.17	-1.06828e-06	-7.91218e-06	-4.35272e-06	-1.10069e-05	1.48866e-06	-6.2187e-06	-9.15186e-06	-7.53758e-06	-7.5884e-06	-1.19234e-05	-1.29227e-05	-9.50674e-06	-1.13404e-05	-1.39544e-05	-1.15485e-05	-1.73861e-05	3.58261e-06	-5.27634e-06	-2.06838e-06	-1.50327e-05	-7.40537e-06	2.49082e-06	9.01356e-06	1.20772e-05	-2.76848e-06	-4.97386e-06	-2.43032e-06	-6.551e-06	-5.4662e-06	-1.10055e-05	-1.30239e-05	-1.26614e-05	-2.43727e-06	-2.62699e-06	-8.9791e-06	-6.4959e-06	1.21521e-05	9.33978e-06	1.02734e-05	2.36486e-06	6.73163e-06	8.13235e-06	7.66034e-06	-1.78174e-06	1.29205e-05	2.05638e-06	3.71821e-06	-7.10794e-06
1707.68	2.57175e-08	-7.56969e-06	-2.71314e-06	-1.04149e-05	3.70009e-06	-6.05794e-06	-8.89253e-06	-7.134e-06	-7.886e-06	-1.31064e-05	-1.27921e-05	-9.99527e-06	-1.08767e-05	-1.40637e-05	-1.23775e-05	-1.88898e-05	6.11708e-06	-3.95052e-06	-1.30329e-06	-1.57118e-05	-7.34224e-06	5.67663e-06	1.41057e-05	1.80893e-05	-1.38102e-06	-3.91709e-06	-8.56071e-07	-4.24496e-06	-4.79047e-06	-1.12346e-05	-1.46642e-05	-1.28454e-05	-7.90929e-07	-2.13734e-07	-9.75271e-06	-6.12096e-06	1.8075e-05	1.3931e-05	1.57408e-05	6.09476e-06	1.01792e-05	1.15295e-05	1.16009e-05	7.81215e-07	1.94541e-05	5.56883e-06	8.52967e-06	-4.59812e-06
1707.2	1.95511e-06	-6.15596e-06	6.90652e-08	-8.59519e-06	6.84417e-06	-4.9701e-06	-7.59039e-06	-5.73632e-06	-7.34143e-06	-1.33944e-05	-1.09764e-05	-9.54701e-06	-9.04735e-06	-1.27474e-05	-1.2105e-05	-1.90859e-05	9.52196e-06	-1.56566e-06	2.73591e-07	-1.51293e-05	-6.37574e-06	9.91752e-06	2.04828e-05	2.5458e-05	1.13874e-06	-1.98751e-06	1.58394e-06	-4.10955e-07	-3.10803e-06	-1.01019e-05	-1.5428e-05	-1.1754e-05	2.2054e-06	3.35493e-06	-9.47232e-06	-4.95363e-06	2.53828e-05	1.96243e-05	2.25796e-05	1.13854e-05	1.45191e-05	1.59359e-05	1.666e-05	4.87992e-06	2.74736e-05	1.06312e-05	1.49607e-05	-2.80714e-07
1706.72	4.81955e-06	-3.64999e-06	3.97233e-06	-5.45191e-06	1.10042e-05	-2.82308e-06	-5.13901e-06	-3.30546e-06	-5.78637e-06	-1.27023e-05	-7.45266e-06	-7.97979e-06	-5.66653e-06	-9.91137e-06	-1.06033e-05	-1.78931e-05	1.3884e-05	1.96798e-06	2.77873e-06	-1.32075e-05	-4.43013e-06	1.52134e-05	2.8174e-05	3.41513e-05	4.85362e-06	9.00163e-07	4.93701e-06	5.07986e-06	-3.58963e-07	-7.51629e-06	-1.52224e-05	-9.32247e-06	6.67994e-06	8.1445e-06	-7.9939e-06	-2.86183e-06	3.40623e-05	2.64037e-05	3.07787e-05	1.81859e-05	1.97775e-05	2.13591e-05	2.28089e-05	1.05062e-05	3.69676e-05	1.73263e-05	2.3098e-05	5.92566e-06
1706.24	8.73868e-06	8.98101e-08	9.06461e-06	-9.36934e-07	1.62961e-05	4.98605e-07	-1.44968e-06	3.12264e-07	-3.07333e-06	-1.08588e-05	-2.12906e-06	-5.21497e-06	-4.11255e-07	-5.22616e-06	-7.47628e-06	-1.49825e-05	1.95232e-05	6.94158e-06	6.51222e-06	-9.62333e-06	-1.45487e-06	2.15904e-05	3.71511e-05	4.41694e-05	9.91115e-06	4.85317e-06	9.32155e-06	1.22535e-05	3.58987e-06	-3.35769e-06	-1.38776e-05	-5.43884e-06	1.2761e-05	1.42421e-05	-5.12523e-06	2.86793e-07	4.4152e-05	3.44205e-05	4.04399e-05	2.66233e-05	2.60818e-05	2.79171e-05	3.01668e-05	1.77102e-05	4.79491e-05	2.57257e-05	3.2992e-05	1.41161e-05
1705.76	1.38714e-05	5.16509e-06	1.53692e-05	5.02177e-06	2.28533e-05	5.14392e-06	3.60199e-06	5.17523e-06	9.66338e-07	-7.77857e-06	4.97221e-06	-1.06996e-06	6.44525e-06	1.02636e-06	-2.98014e-06	-1.06581e-05	2.61206e-05	1.30034e-05	1.11942e-05	-4.69815e-06	2.64826e-06	2.90715e-05	4.74437e-05	5.54518e-05	1.63265e-05	9.86598e-06	1.47404e-05	2.11723e-05	8.75297e-06	2.41946e-06	-1.13513e-05	-1.04352e-07	2.04672e-05	2.16022e-05	-7.39902e-07	4.50623e-06	5.57296e-05	4.3789e-05	5.16452e-05	3.67816e-05	3.35686e-05	3.57183e-05	3.87985e-05	2.65532e-05	6.03154e-05	3.57842e-05	4.46243e-05	2.42497e-05
1705.27	2.02669e-05	1.15665e-05	2.28635e-05	1.23811e-05	3.06855e-05	1.11712e-05	1.00841e-05	1.13443e-05	6.41323e-06	-3.40149e-06	1.38486e-05	4.49112e-06	1.52724e-05	9.19901e-06	3.28147e-06	-4.61841e-06	3.40452e-05	2.04824e-05	1.71972e-05	1.90657e-06	8.0093e-06	3.77625e-05	5.9109e-05	6.80887e-05	2.44475e-05	1.62485e-05	2.14954e-05	3.20469e-05	1.54426e-05	1.00999e-05	-7.28064e-06	6.98799e-06	3.00823e-05	3.05337e-05	5.4854e-06	1.01124e-05	6.891e-05	5.46797e-05	6.45166e-05	4.87253e-05	4.23644e-05	4.48808e-05	4.8812e-05	3.70727e-05	7.42733e-05	4.77353e-05	5.82189e-05	3.65855e-05
1704.79	2.82646e-05	1.9637e-05	3.18413e-05	2.14195e-05	4.01381e-05	1.89096e-05	1.82859e-05	1.91021e-05	1.36538e-05	2.62219e-06	2.46662e-05	1.17358e-05	2.62561e-05	1.93858e-05	1.14359e-05	3.24505e-06	4.34201e-05	2.9519e-05	2.47241e-05	1.03606e-05	1.46763e-05	4.76867e-05	7.2176e-05	8.19862e-05	3.43318e-05	2.40388e-05	2.96371e-05	4.48368e-05	2.37468e-05	1.9744e-05	-1.57709e-06	1.58525e-05	4.16034e-05	4.0991e-05	1.37009e-05	1.71715e-05	8.37318e-05	6.72434e-05	7.91152e-05	6.25595e-05	5.25861e-05	5.55028e-05	6.02934e-05	4.93177e-05	8.97205e-05	6.15458e-05	7.37325e-05	5.10826e-05
1704.31	3.79329e-05	2.93873e-05	4.23024e-05	3.21171e-05	5.1238e-05	2.84339e-05	2.82757e-05	2.84902e-05	2.27479e-05	1.03739e-05	3.73773e-05	2.07522e-05	3.95359e-05	3.17278e-05	2.17128e-05	1.3068e-05	5.44302e-05	4.02153e-05	3.3993e-05	2.07876e-05	2.27496e-05	5.89197e-05	8.66447e-05	9.71774e-05	4.61476e-05	3.34076e-05	3.93547e-05	5.9645e-05	3.38436e-05	3.14274e-05	5.95992e-06	2.66175e-05	5.50738e-05	5.31041e-05	2.40028e-05	2.58157e-05	0.000100311	8.16327e-05	9.55222e-05	7.83479e-05	6.43699e-05	6.77118e-05	7.33075e-05	6.33008e-05	0.000106681	7.72514e-05	9.1203e-05	6.77551e-05
1703.82	4.94306e-05	4.0959e-05	5.44041e-05	4.45932e-05	6.41512e-05	3.99096e-05	4.01599e-05	3.96628e-05	3.39061e-05	1.99819e-05	5.20051e-05	3.16188e-05	5.52278e-05	4.63423e-05	3.42394e-05	2.49314e-05	6.72724e-05	5.27624e-05	4.52359e-05	3.33878e-05	3.23796e-05	7.15624e-05	0.00010263	0.000113662	6.00848e-05	4.44622e-05	5.07908e-05	7.64718e-05	4.58954e-05	4.53147e-05	1.54996e-05	3.93784e-05	7.06209e-05	6.69814e-05	3.65589e-05	3.62029e-05	0.000118913	9.8231e-05	0.000114033	9.63919e-05	7.80417e-05	8.18174e-05	8.81791e-05	7.92656e-05	0.000125155	9.49e-05	0.000110656	8.66441e-05
1703.34	6.29753e-05	5.44933e-05	6.82585e-05	5.89429e-05	7.90107e-05	5.35021e-05	5.40986e-05	5.27551e-05	4.72973e-05	3.1681e-05	6.85501e-05	4.44399e-05	7.34709e-05	6.3323e-05	4.92194e-05	3.89705e-05	8.21677e-05	6.72874e-05	5.86994e-05	4.8362e-05	4.37414e-05	8.56905e-05	0.000120161	0.000131473	7.62696e-05	5.73954e-05	6.41349e-05	9.53431e-05	6.01241e-05	6.14813e-05	2.7227e-05	5.42631e-05	8.82671e-05	8.27746e-05	5.15373e-05	4.85175e-05	0.000139255	0.000116744	0.000134281	0.0001163	9.33082e-05	9.75038e-05	0.000104548	9.67851e-05	0.000145166	0.000114539	0.000132091	0.000107709
1702.86	7.87248e-05	7.01713e-05	8.40675e-05	7.53085e-05	9.59825e-05	6.93764e-05	7.02156e-05	6.79398e-05	6.30899e-05	4.56632e-05	8.70583e-05	5.93459e-05	9.43808e-05	8.27631e-05	6.67545e-05	5.52931e-05	9.93248e-05	8.4006e-05	7.46294e-05	6.58636e-05	5.70104e-05	0.000101455	0.000139409	0.000150609	9.48709e-05	7.23355e-05	7.96002e-05	0.000116285	7.67373e-05	8.00623e-05	4.13426e-05	7.13832e-05	0.000108118	0.000100635	6.90816e-05	6.29701e-05	0.000161583	0.000137516	0.00015648	0.000138351	0.000110515	0.00011509	0.000122717	0.000116078	0.000166739	0.000136191	0.000155484	0.000130938
1702.38	9.68767e-05	8.80939e-05	0.000102033	9.38322e-05	0.000115233	8.76814e-05	8.86531e-05	8.53713e-05	8.14533e-05	6.21213e-05	0.000107576	7.64415e-05	0.000117903	0.000104688	8.69284e-05	7.39665e-05	0.000118875	0.000102966	9.32102e-05	8.60005e-05	7.24122e-05	0.000119007	0.00016043	0.000171168	0.000115973	8.95182e-05	9.74004e-05	0.000139296	9.59123e-05	0.000101163	5.7985e-05	9.08346e-05	0.000130303	0.00012078	8.92882e-05	7.97717e-05	0.000185975	0.000160661	0.000180689	0.000162567	0.000129806	0.000134684	0.000142782	0.000137169	0.000189895	0.000159893	0.000180797	0.000156222
1701.9	0.000117628	0.000108482	0.00012231	0.000114656	0.000136911	0.000108599	0.0001095	0.000105241	0.000102577	8.13326e-05	0.000130103	9.58045e-05	0.000144295	0.000129304	0.000110055	9.53148e-05	0.000141256	0.000124568	0.000114827	0.000109111	9.02217e-05	0.000138523	0.000183398	0.000193215	0.000139889	0.000109283	0.000117914	0.000164592	0.00011808	0.000125081	7.75634e-05	0.000112955	0.000155091	0.000143546	0.000112485	9.94252e-05	0.000212506	0.000186274	0.000206888	0.000188947	0.000151319	0.000156402	0.000164839	0.000160057	0.000214884	0.000185895	0.000208198	0.000183688
1701.41	0.000141065	0.000131346	0.000145034	0.000137854	0.000161077	0.000132155	0.000132807	0.000127669	0.0001265	0.000103357	0.000154614	0.000117497	0.00017349	0.000156587	0.000136117	0.000119378	0.000166561	0.000148846	0.000139606	0.000135242	0.000110713	0.000160228	0.000208425	0.000216851	0.000166289	0.000131402	0.000140906	0.000191769	0.000142987	0.000151507	9.97377e-05	0.000137356	0.000182219	0.000168756	0.000138376	0.000121741	0.000241234	0.000214393	0.000235117	0.000217534	0.000175216	0.00018037	0.000188984	0.000184764	0.000241327	0.000213802	0.000237168	0.000212786
1700.93	0.000167586	0.000157068	0.000170586	0.000163799	0.000188093	0.000158712	0.00015888	0.000152995	0.000153547	0.000128588	0.000181365	0.000141733	0.0002055	0.000186596	0.000165203	0.000146291	0.000194988	0.000175979	0.000167722	0.000164469	0.000134216	0.000184353	0.000235714	0.000242297	0.0001954	0.000156234	0.000166778	0.000221016	0.000171034	0.000180738	0.000124887	0.000164392	0.000212001	0.000196749	0.000167289	0.000147143	0.000272235	0.00024511	0.000265376	0.000248283	0.000201644	0.000206708	0.000215357	0.000211364	0.000269494	0.000243851	0.000267847	0.000243587
1700.45	0.000197239	0.000185699	0.000199033	0.000192517	0.000218003	0.00018828	0.000187736	0.000181299	0.000183735	0.000157129	0.000210332	0.000168524	0.00024037	0.00021939	0.000197401	0.000176202	0.000226684	0.000206068	0.000199289	0.000196871	0.00016098	0.000211098	0.000265434	0.000269653	0.000227288	0.000183975	0.000195674	0.000252384	0.000202343	0.000212882	0.000153089	0.000194096	0.000244586	0.00022772	0.000199273	0.000175869	0.000305567	0.000278446	0.000297664	0.000281258	0.000230787	0.00023557	0.000244064	0.000239918	0.00029947	0.000276067	0.000300174	0.000276012
1699.96	0.000230162	0.000217359	0.000230576	0.000224175	0.000250924	0.000220991	0.000219481	0.000212716	0.000217213	0.00018913	0.000241558	0.000197974	0.000278099	0.000255015	0.00023275	0.000209248	0.000261736	0.000239202	0.000234397	0.000232446	0.000191257	0.000240716	0.000297703	0.000299117	0.000261932	0.000214733	0.000227736	0.000285926	0.000237048	0.000247998	0.000184422	0.000226563	0.000280081	0.000261777	0.000234377	0.000208077	0.000341217	0.000314309	0.000331948	0.000316324	0.00026271	0.000267003	0.000275172	0.00027044	0.000331347	0.000310498	0.000334112	0.000309951
1699.48	0.000266514	0.000252232	0.000265307	0.000258917	0.000286973	0.000256914	0.000254224	0.000247382	0.000254025	0.000224678	0.000275137	0.000230107	0.000318723	0.000293541	0.000271262	0.000245536	0.000300231	0.000275446	0.000273074	0.00027118	0.000225197	0.000273333	0.000332691	0.000330915	0.000299417	0.000248657	0.000263038	0.000321719	0.000275239	0.000286166	0.000218964	0.000261828	0.000318594	0.000298966	0.000272649	0.000243901	0.000379462	0.00035294	0.000368435	0.000353689	0.000297759	0.000301338	0.00030901	0.000303242	0.000365234	0.000347202	0.000369611	0.000345365
1699	0.000306374	0.000290378	0.000303382	0.00029686	0.000326269	0.000296166	0.000292053	0.000285377	0.000294214	0.00026386	0.000311182	0.000265005	0.000362243	0.000335005	0.000312951	0.000285177	0.000342157	0.000314813	0.000315294	0.000312996	0.000262979	0.000309153	0.000370486	0.000365245	0.000339724	0.000285879	0.000301651	0.000359919	0.000316949	0.00032746	0.00025675	0.000299924	0.000360169	0.000339396	0.000314043	0.00028342	0.000420269	0.00039421	0.000407114	0.000393301	0.000336011	0.00033863	0.000345623	0.000338364	0.000401271	0.000386227	0.000406695	0.000382239
1698.52	0.000349834	0.00033196	0.000344894	0.000338114	0.000368855	0.000338748	0.000333059	0.000326739	0.000337867	0.000306763	0.000349774	0.000302731	0.00040857	0.000379388	0.000357712	0.000328131	0.000387426	0.000357239	0.000360907	0.000357758	0.000304703	0.000348303	0.000411203	0.000402303	0.000382917	0.000326465	0.000343601	0.000400579	0.000362226	0.000371915	0.000297781	0.000340884	0.000404871	0.000383046	0.00035856	0.000326662	0.000463735	0.000438158	0.000448045	0.000435183	0.000377604	0.00037902	0.000385185	0.000375966	0.000439591	0.000427621	0.00044539	0.000420602
1698.04	0.000396964	0.000377032	0.000389877	0.000382775	0.000414807	0.000384731	0.000377306	0.000371509	0.000384954	0.000353368	0.000391016	0.000343326	0.000457896	0.000426896	0.00040572	0.000374644	0.000436171	0.000402908	0.000410026	0.000405511	0.000350397	0.00039091	0.000454901	0.000442351	0.00042893	0.000370432	0.000388844	0.000443762	0.000410984	0.000419474	0.000341993	0.000384598	0.000452603	0.00042983	0.000406087	0.00037351	0.00050994	0.000484729	0.00049129	0.000479335	0.000422684	0.000422625	0.000427804	0.000416172	0.000480244	0.000471352	0.000485665	0.000460383
1697.56	0.000448006	0.000425885	0.000438588	0.000431105	0.00046437	0.000434274	0.000425052	0.000419885	0.00043567	0.000403929	0.000435218	0.000387089	0.000510086	0.000477465	0.000456833	0.000424636	0.000488254	0.000451705	0.000462415	0.000456057	0.000399995	0.000436985	0.000501513	0.000485422	0.000478007	0.000418052	0.000437544	0.000489784	0.000463345	0.000470318	0.000389538	0.000431277	0.000503543	0.000479883	0.00045671	0.00042407	0.000558923	0.000533925	0.000536973	0.000525779	0.000471333	0.000469507	0.0004736	0.000459105	0.000523521	0.000517653	0.000527793	0.00050183
1697.08	0.000502573	0.000478144	0.00049062	0.00048274	0.00051713	0.000486963	0.000475885	0.00047141	0.00048957	0.000457937	0.000482026	0.000433608	0.000565072	0.000531083	0.000511027	0.000478081	0.000543629	0.000503645	0.000517975	0.000509288	0.00045366	0.000486715	0.000551289	0.000531843	0.00053006	0.000469266	0.000489573	0.000538618	0.000519151	0.000524317	0.000440305	0.00048078	0.000557551	0.000533086	0.000510327	0.000478225	0.000610763	0.000585708	0.000585114	0.000574537	0.000523639	0.000519727	0.000522652	0.000504864	0.000569438	0.000566456	0.000571768	0.000544913
1696.6	0.000560848	0.000534031	0.000546131	0.000537919	0.000573282	0.000542936	0.000530018	0.000526233	0.000546796	0.000515582	0.000531728	0.000483157	0.000622799	0.000587742	0.000568227	0.000534929	0.00060221	0.000558704	0.000576548	0.000565099	0.000511251	0.000540034	0.000604105	0.000581714	0.000585156	0.000524122	0.000544875	0.000590357	0.000578344	0.000581443	0.00049422	0.000533076	0.000614544	0.000589375	0.000566832	0.000535805	0.000665289	0.000639886	0.000635679	0.000625452	0.000579473	0.000573151	0.000574854	0.000553339	0.000618115	0.000617798	0.000617714	0.000589688
1696.11	0.000622805	0.00059356	0.000605088	0.000596645	0.000632794	0.000602129	0.000587437	0.000584281	0.000607246	0.000576738	0.000584382	0.000535814	0.000683164	0.000647374	0.000628358	0.000595057	0.000663928	0.000616858	0.00063802	0.00062335	0.00057262	0.000596944	0.000659906	0.000635067	0.000643284	0.000582611	0.000603381	0.000645026	0.000640768	0.000641627	0.000551195	0.000588137	0.000674448	0.000648687	0.00062619	0.000596704	0.00072283	0.000696736	0.000688986	0.000678884	0.000639124	0.000630045	0.000630549	0.000604865	0.000669576	0.000671679	0.000665743	0.000636249
1695.63	0.000688317	0.000656653	0.000667383	0.000658873	0.000695588	0.000664405	0.000648083	0.000645439	0.000670806	0.000641291	0.000640013	0.000591582	0.000746063	0.000709875	0.000691348	0.000658361	0.000728647	0.00067811	0.000702216	0.000683967	0.000637567	0.000657346	0.000718576	0.000691872	0.000704469	0.000644715	0.000664996	0.000702668	0.000706306	0.00070475	0.00061114	0.000645917	0.000737127	0.000710904	0.000688307	0.000660742	0.000783236	0.000756048	0.000744959	0.000734657	0.000702366	0.000690206	0.00068954	0.000659297	0.000723907	0.000728114	0.000716018	0.000684705
1695.15	0.000757262	0.000723235	0.000732862	0.000724523	0.000761551	0.000729652	0.000711878	0.000709565	0.000737342	0.000709041	0.000698623	0.000650501	0.000811527	0.000775301	0.000757182	0.000724819	0.000796418	0.000742534	0.000769172	0.000747007	0.000705894	0.00072109	0.000779974	0.000752097	0.000768683	0.00071034	0.000729617	0.000763246	0.000774755	0.000770726	0.00067392	0.000706355	0.000802465	0.000775921	0.000753125	0.000727706	0.000846451	0.000817823	0.000803602	0.000792814	0.000769084	0.000753521	0.000751773	0.000716586	0.000781097	0.000787091	0.000768675	0.000735193
1694.67	0.000829414	0.000793168	0.000801381	0.000793481	0.000830529	0.000797698	0.000778738	0.000776499	0.00080671	0.000779798	0.000760203	0.000712586	0.000879203	0.000843219	0.000825448	0.00079391	0.00086678	0.000809798	0.000838405	0.000812096	0.000777252	0.000787952	0.000843899	0.000815644	0.000835732	0.000779194	0.000796923	0.000826602	0.000845819	0.000839265	0.000739211	0.000769234	0.000870163	0.000843434	0.000820396	0.00079723	0.000912442	0.000882046	0.000864957	0.000853356	0.000839107	0.000819863	0.000817145	0.000776698	0.000841028	0.000848467	0.000823756	0.000787725
1694.18	0.000904366	0.000866131	0.000872576	0.000865438	0.000902196	0.000868203	0.000848394	0.000845912	0.000878571	0.000853147	0.000824537	0.000777653	0.00094912	0.000913604	0.00089612	0.000865559	0.000939682	0.000879925	0.000909932	0.000879307	0.000851316	0.000857731	0.000910124	0.000882288	0.00090582	0.000851431	0.000867099	0.000892966	0.000919577	0.000910533	0.000807185	0.000834833	0.000940377	0.000913566	0.000890307	0.000869366	0.000981114	0.000948662	0.000928988	0.000916309	0.000912214	0.000889079	0.000885517	0.000839549	0.000903978	0.000912536	0.000881716	0.000842777
1693.7	0.000982152	0.000942213	0.000946534	0.000940497	0.000976647	0.000941305	0.000921001	0.000917909	0.00095305	0.000929125	0.000891858	0.000845972	0.00102	0.000986318	0.000968996	0.00093951	0.00101	0.000952841	0.000983567	0.000948596	0.000927711	0.000930126	0.000978418	0.000951832	0.000978713	0.000926662	0.000939799	0.000962115	0.000995657	0.000984232	0.000877487	0.000902903	0.00101	0.000985961	0.000962589	0.000943681	0.00105	0.00102	0.000995656	0.000981696	0.000988134	0.000961005	0.00095671	0.000905045	0.000969758	0.000979142	0.00094256	0.000900379
1693.22	0.00106	0.00102	0.00102	0.00102	0.00105	0.00102	0.000996266	0.000992143	0.00103	0.00101	0.000961914	0.000917319	0.0011	0.00106	0.00104	0.00102	0.00109	0.00103	0.00106	0.00102	0.00101	0.001	0.00105	0.00102	0.00105	0.001	0.00101	0.00103	0.00107	0.00106	0.000949919	0.000973359	0.00109	0.00106	0.00104	0.00102	0.00113	0.00109	0.00107	0.00105	0.00107	0.00104	0.00103	0.000973252	0.00104	0.00105	0.00101	0.000960735
1692.73	0.00114	0.0011	0.0011	0.0011	0.00113	0.00109	0.00107	0.00107	0.00111	0.00109	0.00103	0.000991553	0.00117	0.00114	0.00112	0.00109	0.00117	0.00111	0.00114	0.00109	0.00109	0.00108	0.00112	0.0011	0.00113	0.00109	0.00109	0.00111	0.00115	0.00114	0.00102	0.00105	0.00116	0.00114	0.00111	0.0011	0.0012	0.00116	0.00114	0.00112	0.00115	0.00111	0.00111	0.00104	0.00111	0.00112	0.00107	0.00102
1692.25	0.00123	0.00119	0.00118	0.00118	0.00121	0.00117	0.00115	0.00115	0.00119	0.00117	0.00111	0.00107	0.00125	0.00122	0.0012	0.00117	0.00125	0.00119	0.00122	0.00117	0.00117	0.00116	0.00119	0.00118	0.00121	0.00117	0.00117	0.00119	0.00124	0.00122	0.0011	0.00112	0.00124	0.00121	0.00119	0.00118	0.00128	0.00124	0.00121	0.00119	0.00123	0.00119	0.00119	0.00112	0.00118	0.00119	0.00114	0.00109
1691.77	0.00131	0.00127	0.00126	0.00127	0.0013	0.00125	0.00124	0.00123	0.00127	0.00125	0.00119	0.00115	0.00133	0.0013	0.00128	0.00125	0.00134	0.00127	0.0013	0.00124	0.00125	0.00124	0.00127	0.00125	0.00129	0.00125	0.00125	0.00126	0.00132	0.0013	0.00118	0.0012	0.00132	0.00129	0.00127	0.00126	0.00136	0.00132	0.00129	0.00127	0.00131	0.00127	0.00126	0.00119	0.00126	0.00127	0.00122	0.00116
1691.29	0.0014	0.00136	0.00135	0.00135	0.00138	0.00134	0.00132	0.00131	0.00136	0.00134	0.00127	0.00123	0.00141	0.00138	0.00136	0.00133	0.00142	0.00135	0.00138	0.00132	0.00133	0.00132	0.00134	0.00133	0.00138	0.00134	0.00133	0.00135	0.0014	0.00138	0.00126	0.00128	0.0014	0.00137	0.00135	0.00134	0.00144	0.0014	0.00137	0.00134	0.0014	0.00135	0.00135	0.00127	0.00134	0.00135	0.00129	0.00123
1690.81	0.00149	0.00145	0.00143	0.00144	0.00147	0.00142	0.00141	0.00139	0.00144	0.00142	0.00135	0.00131	0.00149	0.00146	0.00144	0.00142	0.0015	0.00144	0.00146	0.0014	0.00142	0.0014	0.00142	0.00142	0.00146	0.00143	0.00142	0.00143	0.00149	0.00147	0.00134	0.00136	0.00148	0.00146	0.00144	0.00142	0.00153	0.00148	0.00145	0.00142	0.00149	0.00144	0.00143	0.00135	0.00142	0.00143	0.00137	0.00131
1690.33	0.00158	0.00154	0.00152	0.00153	0.00155	0.0015	0.00149	0.00147	0.00153	0.00151	0.00143	0.0014	0.00158	0.00155	0.00152	0.0015	0.00159	0.00153	0.00154	0.00148	0.0015	0.00149	0.0015	0.0015	0.00155	0.00151	0.0015	0.00151	0.00157	0.00155	0.00142	0.00144	0.00157	0.00154	0.00152	0.0015	0.00161	0.00156	0.00153	0.0015	0.00157	0.00152	0.00151	0.00143	0.0015	0.00152	0.00145	0.00139
1689.85	0.00166	0.00163	0.0016	0.00162	0.00164	0.00159	0.00158	0.00156	0.00161	0.00159	0.00151	0.00149	0.00167	0.00163	0.00161	0.00158	0.00168	0.00162	0.00163	0.00157	0.00158	0.00157	0.00158	0.00158	0.00164	0.0016	0.00159	0.0016	0.00166	0.00164	0.0015	0.00152	0.00165	0.00162	0.00161	0.00159	0.0017	0.00164	0.00161	0.00159	0.00166	0.00161	0.0016	0.00151	0.00159	0.0016	0.00154	0.00147
1689.36	0.00175	0.00172	0.00169	0.00171	0.00173	0.00168	0.00167	0.00164	0.0017	0.00168	0.0016	0.00157	0.00175	0.00172	0.00169	0.00167	0.00176	0.0017	0.00171	0.00165	0.00167	0.00166	0.00166	0.00167	0.00173	0.00169	0.00168	0.00169	0.00175	0.00173	0.00158	0.00161	0.00174	0.0017	0.00169	0.00167	0.00179	0.00173	0.0017	0.00167	0.00175	0.0017	0.00168	0.00159	0.00168	0.00169	0.00163	0.00155
1688.88	0.00184	0.00181	0.00178	0.0018	0.00181	0.00176	0.00176	0.00173	0.00179	0.00176	0.00168	0.00166	0.00184	0.0018	0.00178	0.00175	0.00185	0.00179	0.0018	0.00174	0.00175	0.00174	0.00174	0.00175	0.00182	0.00179	0.00176	0.00177	0.00184	0.00182	0.00167	0.00169	0.00182	0.00179	0.00178	0.00176	0.00187	0.00182	0.00178	0.00175	0.00184	0.00178	0.00176	0.00167	0.00176	0.00178	0.00172	0.00164
1688.4	0.00193	0.0019	0.00187	0.00189	0.0019	0.00185	0.00185	0.00181	0.00188	0.00185	0.00177	0.00175	0.00193	0.00189	0.00186	0.00184	0.00194	0.00189	0.00188	0.00182	0.00183	0.00183	0.00182	0.00184	0.00191	0.00188	0.00185	0.00186	0.00192	0.00191	0.00175	0.00178	0.00191	0.00187	0.00186	0.00184	0.00196	0.0019	0.00187	0.00184	0.00192	0.00187	0.00185	0.00176	0.00185	0.00187	0.00181	0.00172
1687.92	0.00202	0.002	0.00196	0.00198	0.00199	0.00194	0.00194	0.0019	0.00197	0.00193	0.00186	0.00184	0.00202	0.00198	0.00195	0.00192	0.00203	0.00198	0.00197	0.00191	0.00192	0.00192	0.00191	0.00192	0.002	0.00197	0.00194	0.00195	0.00201	0.002	0.00183	0.00187	0.00199	0.00196	0.00195	0.00192	0.00205	0.00199	0.00196	0.00193	0.00201	0.00196	0.00193	0.00184	0.00195	0.00196	0.0019	0.00181
1687.43	0.00211	0.00209	0.00205	0.00207	0.00208	0.00203	0.00203	0.00199	0.00206	0.00202	0.00194	0.00192	0.00211	0.00206	0.00203	0.00201	0.00211	0.00207	0.00205	0.00199	0.002	0.00201	0.002	0.00201	0.00209	0.00206	0.00203	0.00205	0.0021	0.00209	0.00192	0.00196	0.00208	0.00204	0.00203	0.00201	0.00214	0.00208	0.00204	0.00201	0.0021	0.00204	0.00202	0.00193	0.00204	0.00206	0.00199	0.00191
1686.95	0.0022	0.00218	0.00214	0.00216	0.00217	0.00212	0.00212	0.00207	0.00215	0.0021	0.00203	0.00201	0.0022	0.00215	0.00212	0.0021	0.0022	0.00216	0.00214	0.00208	0.00209	0.00209	0.00208	0.0021	0.00219	0.00215	0.00212	0.00214	0.00219	0.00218	0.002	0.00204	0.00217	0.00212	0.00212	0.00209	0.00223	0.00217	0.00213	0.0021	0.00218	0.00213	0.0021	0.00201	0.00213	0.00215	0.00209	0.002
1686.47	0.00229	0.00227	0.00223	0.00225	0.00226	0.00221	0.00221	0.00216	0.00223	0.00219	0.00212	0.0021	0.00229	0.00224	0.0022	0.00218	0.00229	0.00225	0.00222	0.00217	0.00217	0.00218	0.00217	0.00218	0.00228	0.00224	0.00221	0.00223	0.00228	0.00227	0.00209	0.00213	0.00226	0.00221	0.00221	0.00218	0.00232	0.00226	0.00222	0.00219	0.00227	0.00222	0.00218	0.0021	0.00223	0.00225	0.00218	0.00209
1685.98	0.00238	0.00237	0.00232	0.00234	0.00234	0.0023	0.0023	0.00225	0.00232	0.00227	0.0022	0.00218	0.00238	0.00233	0.00229	0.00227	0.00237	0.00234	0.00231	0.00226	0.00226	0.00227	0.00226	0.00227	0.00237	0.00233	0.0023	0.00232	0.00237	0.00236	0.00217	0.00222	0.00234	0.00229	0.00229	0.00227	0.0024	0.00235	0.00231	0.00228	0.00236	0.0023	0.00227	0.00218	0.00233	0.00235	0.00228	0.00218
1685.5	0.00247	0.00246	0.00241	0.00243	0.00243	0.00238	0.00239	0.00233	0.00241	0.00236	0.00229	0.00227	0.00247	0.00241	0.00238	0.00236	0.00246	0.00243	0.00239	0.00235	0.00235	0.00236	0.00235	0.00236	0.00246	0.00242	0.00239	0.00241	0.00245	0.00245	0.00226	0.00231	0.00243	0.00237	0.00238	0.00235	0.00249	0.00243	0.0024	0.00236	0.00244	0.00239	0.00235	0.00227	0.00242	0.00244	0.00237	0.00228
1685.02	0.00255	0.00255	0.0025	0.00252	0.00252	0.00247	0.00247	0.00242	0.0025	0.00244	0.00237	0.00235	0.00256	0.0025	0.00246	0.00245	0.00254	0.00252	0.00248	0.00243	0.00243	0.00246	0.00245	0.00245	0.00255	0.00251	0.00248	0.0025	0.00254	0.00254	0.00234	0.0024	0.00252	0.00246	0.00247	0.00244	0.00258	0.00252	0.00248	0.00245	0.00253	0.00247	0.00243	0.00235	0.00252	0.00254	0.00247	0.00237
1684.54	0.00264	0.00264	0.00259	0.0026	0.00261	0.00256	0.00256	0.00251	0.00259	0.00253	0.00246	0.00243	0.00265	0.00258	0.00255	0.00253	0.00263	0.0026	0.00256	0.00252	0.00252	0.00255	0.00254	0.00254	0.00264	0.0026	0.00257	0.00259	0.00263	0.00263	0.00243	0.00248	0.00261	0.00254	0.00256	0.00253	0.00266	0.00261	0.00257	0.00254	0.00261	0.00256	0.00252	0.00244	0.00262	0.00263	0.00256	0.00246
1684.06	0.00273	0.00273	0.00268	0.00269	0.00269	0.00265	0.00265	0.00259	0.00268	0.00261	0.00254	0.00252	0.00273	0.00267	0.00263	0.00262	0.00271	0.00269	0.00265	0.00261	0.00261	0.00264	0.00263	0.00262	0.00273	0.00269	0.00266	0.00268	0.00272	0.00272	0.00252	0.00257	0.0027	0.00263	0.00264	0.00262	0.00275	0.00269	0.00265	0.00262	0.0027	0.00264	0.0026	0.00252	0.00271	0.00273	0.00265	0.00255
1683.58	0.00282	0.00282	0.00277	0.00278	0.00278	0.00274	0.00274	0.00268	0.00277	0.0027	0.00263	0.0026	0.00282	0.00275	0.00272	0.00271	0.00279	0.00278	0.00273	0.0027	0.0027	0.00273	0.00273	0.00271	0.00282	0.00278	0.00275	0.00277	0.00281	0.00281	0.0026	0.00266	0.00279	0.00271	0.00273	0.0027	0.00283	0.00278	0.00274	0.0027	0.00278	0.00273	0.00268	0.0026	0.00281	0.00282	0.00275	0.00264
1683.1	0.00291	0.00291	0.00286	0.00286	0.00287	0.00283	0.00282	0.00277	0.00285	0.00279	0.00271	0.00268	0.00291	0.00284	0.00281	0.0028	0.00288	0.00286	0.00282	0.00278	0.00279	0.00283	0.00282	0.0028	0.00291	0.00287	0.00284	0.00286	0.00289	0.00289	0.00269	0.00274	0.00287	0.0028	0.00282	0.00279	0.00291	0.00286	0.00282	0.00279	0.00287	0.00281	0.00276	0.00269	0.0029	0.00291	0.00284	0.00273
1682.61	0.003	0.003	0.00295	0.00295	0.00295	0.00292	0.00291	0.00285	0.00294	0.00287	0.0028	0.00276	0.00299	0.00292	0.00289	0.00289	0.00296	0.00295	0.0029	0.00287	0.00288	0.00292	0.00291	0.00289	0.003	0.00296	0.00293	0.00294	0.00298	0.00298	0.00277	0.00283	0.00296	0.00289	0.00291	0.00288	0.00299	0.00294	0.0029	0.00287	0.00296	0.00289	0.00284	0.00277	0.003	0.003	0.00292	0.00282
1682.13	0.00309	0.00308	0.00303	0.00303	0.00304	0.00301	0.00299	0.00294	0.00303	0.00296	0.00288	0.00284	0.00307	0.003	0.00298	0.00297	0.00304	0.00303	0.00298	0.00295	0.00297	0.00301	0.00301	0.00298	0.00309	0.00305	0.00302	0.00303	0.00307	0.00306	0.00286	0.00291	0.00305	0.00297	0.003	0.00297	0.00307	0.00303	0.00298	0.00295	0.00304	0.00298	0.00293	0.00285	0.00309	0.00308	0.00301	0.00291
1681.65	0.00317	0.00317	0.00312	0.00312	0.00313	0.00309	0.00308	0.00303	0.00311	0.00305	0.00296	0.00292	0.00316	0.00308	0.00307	0.00306	0.00312	0.00311	0.00307	0.00304	0.00306	0.0031	0.0031	0.00306	0.00318	0.00313	0.0031	0.00311	0.00315	0.00315	0.00294	0.003	0.00314	0.00306	0.00308	0.00306	0.00315	0.00311	0.00306	0.00303	0.00313	0.00306	0.00301	0.00294	0.00318	0.00317	0.0031	0.00299
1681.17	0.00326	0.00325	0.00321	0.0032	0.00321	0.00318	0.00316	0.00311	0.0032	0.00314	0.00305	0.003	0.00324	0.00316	0.00315	0.00315	0.0032	0.0032	0.00315	0.00312	0.00315	0.0032	0.00319	0.00315	0.00326	0.00322	0.00319	0.00319	0.00324	0.00323	0.00302	0.00308	0.00323	0.00315	0.00317	0.00315	0.00323	0.00319	0.00314	0.00311	0.00321	0.00314	0.00309	0.00302	0.00328	0.00325	0.00318	0.00308
1680.68	0.00334	0.00333	0.00329	0.00328	0.00329	0.00327	0.00325	0.0032	0.00329	0.00322	0.00313	0.00309	0.00332	0.00325	0.00323	0.00323	0.00329	0.00328	0.00323	0.00321	0.00324	0.00328	0.00328	0.00324	0.00335	0.0033	0.00328	0.00327	0.00332	0.00332	0.00311	0.00317	0.00332	0.00323	0.00326	0.00324	0.00331	0.00327	0.00322	0.0032	0.0033	0.00322	0.00318	0.0031	0.00337	0.00333	0.00326	0.00316
1680.2	0.00343	0.00341	0.00338	0.00336	0.00338	0.00335	0.00333	0.00329	0.00337	0.00331	0.00321	0.00317	0.00341	0.00333	0.00332	0.00332	0.00337	0.00336	0.00332	0.00329	0.00333	0.00337	0.00337	0.00332	0.00344	0.00338	0.00336	0.00335	0.0034	0.0034	0.00319	0.00325	0.0034	0.00332	0.00335	0.00333	0.00338	0.00335	0.0033	0.00328	0.00338	0.00331	0.00326	0.00319	0.00345	0.00341	0.00334	0.00324
1679.72	0.00351	0.00349	0.00346	0.00344	0.00346	0.00344	0.00341	0.00337	0.00346	0.0034	0.0033	0.00325	0.00349	0.00341	0.0034	0.0034	0.00345	0.00344	0.0034	0.00338	0.00342	0.00346	0.00346	0.00341	0.00352	0.00347	0.00344	0.00343	0.00349	0.00348	0.00327	0.00333	0.00349	0.00341	0.00344	0.00341	0.00346	0.00343	0.00338	0.00336	0.00347	0.00339	0.00334	0.00327	0.00354	0.00349	0.00343	0.00333
1679.23	0.00359	0.00357	0.00354	0.00352	0.00354	0.00352	0.0035	0.00346	0.00354	0.00349	0.00338	0.00333	0.00357	0.00349	0.00348	0.00348	0.00353	0.00352	0.00349	0.00346	0.0035	0.00355	0.00355	0.00349	0.0036	0.00355	0.00353	0.00352	0.00357	0.00356	0.00336	0.00341	0.00358	0.00349	0.00352	0.0035	0.00354	0.00351	0.00346	0.00344	0.00355	0.00347	0.00343	0.00336	0.00363	0.00357	0.00351	0.00341
1678.75	0.00368	0.00365	0.00362	0.0036	0.00363	0.00361	0.00358	0.00354	0.00363	0.00357	0.00346	0.00341	0.00365	0.00357	0.00357	0.00356	0.00361	0.0036	0.00357	0.00354	0.00359	0.00363	0.00363	0.00358	0.00369	0.00363	0.00361	0.0036	0.00365	0.00364	0.00344	0.0035	0.00366	0.00358	0.00361	0.00359	0.00362	0.00358	0.00354	0.00352	0.00363	0.00356	0.00352	0.00344	0.00371	0.00365	0.00359	0.0035
1678.27	0.00376	0.00373	0.00371	0.00368	0.00371	0.00369	0.00366	0.00363	0.00371	0.00366	0.00354	0.00349	0.00373	0.00365	0.00365	0.00365	0.00369	0.00369	0.00365	0.00363	0.00368	0.00371	0.00371	0.00366	0.00377	0.00371	0.00369	0.00368	0.00373	0.00372	0.00352	0.00358	0.00375	0.00367	0.0037	0.00367	0.0037	0.00366	0.00362	0.0036	0.00372	0.00364	0.0036	0.00353	0.0038	0.00373	0.00367	0.00359
1677.79	0.00383	0.00381	0.00379	0.00376	0.00379	0.00377	0.00374	0.00372	0.00379	0.00375	0.00363	0.00357	0.00381	0.00373	0.00373	0.00373	0.00377	0.00377	0.00374	0.00371	0.00376	0.00379	0.0038	0.00374	0.00385	0.00379	0.00377	0.00376	0.00381	0.0038	0.0036	0.00366	0.00383	0.00375	0.00378	0.00375	0.00377	0.00374	0.0037	0.00368	0.0038	0.00372	0.00369	0.00361	0.00388	0.00381	0.00375	0.00367
1677.31	0.00391	0.00388	0.00387	0.00384	0.00387	0.00386	0.00383	0.0038	0.00388	0.00383	0.00371	0.00366	0.00389	0.00382	0.00381	0.00381	0.00385	0.00385	0.00383	0.0038	0.00385	0.00387	0.00388	0.00382	0.00393	0.00387	0.00386	0.00384	0.00389	0.00388	0.00369	0.00375	0.00391	0.00384	0.00387	0.00384	0.00385	0.00382	0.00378	0.00377	0.00388	0.00381	0.00377	0.0037	0.00396	0.00389	0.00383	0.00376
1676.83	0.00399	0.00396	0.00395	0.00391	0.00395	0.00394	0.00391	0.00389	0.00396	0.00392	0.0038	0.00374	0.00398	0.0039	0.0039	0.00389	0.00394	0.00393	0.00391	0.00388	0.00393	0.00395	0.00396	0.0039	0.00402	0.00394	0.00394	0.00392	0.00397	0.00397	0.00377	0.00383	0.00399	0.00392	0.00395	0.00392	0.00393	0.0039	0.00386	0.00385	0.00397	0.00389	0.00386	0.00379	0.00404	0.00397	0.00391	0.00385
1676.35	0.00407	0.00404	0.00403	0.00399	0.00404	0.00402	0.00399	0.00397	0.00405	0.00401	0.00388	0.00383	0.00406	0.00398	0.00398	0.00397	0.00402	0.00401	0.004	0.00397	0.00402	0.00403	0.00404	0.00398	0.0041	0.00402	0.00402	0.004	0.00405	0.00405	0.00386	0.00391	0.00408	0.00401	0.00403	0.004	0.00402	0.00398	0.00394	0.00393	0.00405	0.00398	0.00395	0.00387	0.00412	0.00405	0.00399	0.00394
1675.86	0.00415	0.00411	0.00411	0.00407	0.00412	0.0041	0.00408	0.00406	0.00414	0.0041	0.00397	0.00392	0.00414	0.00407	0.00406	0.00405	0.0041	0.00409	0.00408	0.00405	0.0041	0.00411	0.00412	0.00406	0.00418	0.0041	0.0041	0.00409	0.00413	0.00413	0.00394	0.004	0.00416	0.00409	0.00411	0.00409	0.0041	0.00406	0.00402	0.00402	0.00413	0.00406	0.00404	0.00396	0.0042	0.00413	0.00407	0.00403
1675.38	0.00423	0.00419	0.0042	0.00416	0.0042	0.00418	0.00416	0.00415	0.00422	0.00419	0.00406	0.00401	0.00422	0.00415	0.00415	0.00413	0.00419	0.00417	0.00417	0.00414	0.00418	0.00418	0.0042	0.00414	0.00426	0.00418	0.00419	0.00417	0.00421	0.00421	0.00403	0.00409	0.00424	0.00418	0.0042	0.00417	0.00418	0.00414	0.0041	0.0041	0.00421	0.00414	0.00412	0.00405	0.00428	0.00421	0.00415	0.00413
1674.9	0.00431	0.00427	0.00428	0.00424	0.00428	0.00427	0.00424	0.00423	0.00431	0.00428	0.00415	0.0041	0.0043	0.00424	0.00423	0.00422	0.00427	0.00426	0.00426	0.00423	0.00427	0.00426	0.00428	0.00422	0.00434	0.00426	0.00427	0.00426	0.0043	0.00429	0.00411	0.00417	0.00432	0.00426	0.00428	0.00425	0.00426	0.00422	0.00419	0.00419	0.0043	0.00423	0.00421	0.00414	0.00436	0.00429	0.00424	0.00422
1674.42	0.00439	0.00435	0.00436	0.00432	0.00436	0.00435	0.00433	0.00432	0.00439	0.00437	0.00424	0.00419	0.00439	0.00432	0.00432	0.0043	0.00436	0.00434	0.00435	0.00431	0.00435	0.00434	0.00436	0.00431	0.00442	0.00434	0.00436	0.00434	0.00438	0.00438	0.0042	0.00426	0.0044	0.00435	0.00436	0.00434	0.00435	0.0043	0.00427	0.00428	0.00438	0.00431	0.0043	0.00423	0.00444	0.00438	0.00432	0.00431
1673.93	0.00447	0.00444	0.00445	0.00441	0.00445	0.00443	0.00442	0.00441	0.00448	0.00446	0.00433	0.00428	0.00447	0.00441	0.00441	0.00439	0.00444	0.00442	0.00443	0.0044	0.00443	0.00442	0.00444	0.00439	0.0045	0.00443	0.00444	0.00443	0.00447	0.00446	0.00429	0.00435	0.00449	0.00443	0.00445	0.00442	0.00444	0.00439	0.00436	0.00437	0.00446	0.0044	0.00439	0.00431	0.00452	0.00446	0.0044	0.00441
1673.45	0.00455	0.00452	0.00454	0.00449	0.00453	0.00451	0.0045	0.0045	0.00457	0.00455	0.00442	0.00438	0.00456	0.0045	0.00449	0.00448	0.00453	0.0045	0.00452	0.00449	0.00452	0.0045	0.00452	0.00448	0.00459	0.00451	0.00453	0.00451	0.00455	0.00455	0.00438	0.00445	0.00457	0.00452	0.00453	0.00451	0.00453	0.00447	0.00445	0.00446	0.00455	0.00448	0.00448	0.00441	0.0046	0.00455	0.00449	0.0045
1672.97	0.00463	0.00461	0.00463	0.00458	0.00462	0.0046	0.00459	0.00459	0.00466	0.00464	0.00452	0.00448	0.00465	0.00459	0.00458	0.00457	0.00462	0.00459	0.00461	0.00459	0.00461	0.00458	0.0046	0.00456	0.00467	0.00459	0.00461	0.0046	0.00464	0.00464	0.00448	0.00454	0.00465	0.0046	0.00462	0.00459	0.00461	0.00455	0.00454	0.00455	0.00463	0.00457	0.00457	0.0045	0.00468	0.00464	0.00458	0.0046
1672.48	0.00471	0.00469	0.00472	0.00467	0.00471	0.00468	0.00468	0.00469	0.00475	0.00473	0.00461	0.00458	0.00473	0.00468	0.00468	0.00466	0.00471	0.00467	0.0047	0.00468	0.0047	0.00466	0.00469	0.00465	0.00475	0.00468	0.0047	0.00469	0.00473	0.00473	0.00457	0.00463	0.00474	0.00469	0.00471	0.00468	0.00471	0.00464	0.00463	0.00464	0.00472	0.00466	0.00466	0.00459	0.00476	0.00473	0.00467	0.0047
1672	0.0048	0.00478	0.00481	0.00476	0.0048	0.00477	0.00478	0.00478	0.00484	0.00483	0.00471	0.00468	0.00482	0.00478	0.00477	0.00475	0.0048	0.00476	0.00479	0.00477	0.00479	0.00475	0.00477	0.00475	0.00484	0.00477	0.00479	0.00478	0.00482	0.00482	0.00467	0.00473	0.00483	0.00478	0.0048	0.00477	0.0048	0.00473	0.00473	0.00474	0.0048	0.00475	0.00476	0.00469	0.00484	0.00482	0.00476	0.0048
1671.52	0.00489	0.00488	0.00491	0.00486	0.00489	0.00486	0.00487	0.00488	0.00493	0.00493	0.00481	0.00479	0.00492	0.00487	0.00487	0.00485	0.00489	0.00484	0.00488	0.00487	0.00488	0.00484	0.00487	0.00484	0.00493	0.00486	0.00488	0.00487	0.00492	0.00491	0.00477	0.00483	0.00492	0.00487	0.00489	0.00487	0.00489	0.00482	0.00482	0.00484	0.00489	0.00484	0.00485	0.00478	0.00492	0.00491	0.00485	0.00489
1671.04	0.00498	0.00497	0.005	0.00495	0.00498	0.00495	0.00497	0.00498	0.00502	0.00502	0.00491	0.0049	0.00501	0.00497	0.00496	0.00495	0.00498	0.00493	0.00498	0.00497	0.00497	0.00493	0.00496	0.00494	0.00501	0.00495	0.00497	0.00496	0.00501	0.005	0.00487	0.00493	0.00501	0.00496	0.00498	0.00496	0.00499	0.00491	0.00492	0.00494	0.00498	0.00493	0.00495	0.00488	0.00501	0.005	0.00495	0.005
1670.56	0.00507	0.00507	0.0051	0.00505	0.00507	0.00505	0.00506	0.00508	0.00511	0.00512	0.00501	0.00501	0.0051	0.00506	0.00506	0.00505	0.00508	0.00502	0.00507	0.00507	0.00507	0.00502	0.00505	0.00504	0.0051	0.00504	0.00507	0.00505	0.00511	0.0051	0.00497	0.00503	0.0051	0.00505	0.00508	0.00506	0.00508	0.00501	0.00502	0.00504	0.00507	0.00503	0.00505	0.00499	0.0051	0.0051	0.00505	0.0051
1670.08	0.00517	0.00517	0.00521	0.00516	0.00517	0.00514	0.00516	0.00518	0.00521	0.00522	0.00512	0.00512	0.0052	0.00516	0.00517	0.00516	0.00518	0.00511	0.00517	0.00517	0.00517	0.00512	0.00515	0.00514	0.0052	0.00514	0.00517	0.00515	0.0052	0.00519	0.00507	0.00513	0.00519	0.00514	0.00518	0.00516	0.00518	0.0051	0.00512	0.00514	0.00516	0.00512	0.00515	0.00509	0.00519	0.0052	0.00515	0.0052
1669.6	0.00526	0.00528	0.00531	0.00526	0.00527	0.00524	0.00527	0.00529	0.0053	0.00532	0.00522	0.00524	0.0053	0.00527	0.00527	0.00527	0.00528	0.00521	0.00527	0.00527	0.00527	0.00522	0.00526	0.00525	0.00529	0.00524	0.00527	0.00525	0.0053	0.00529	0.00517	0.00524	0.00529	0.00524	0.00528	0.00527	0.00528	0.0052	0.00522	0.00525	0.00526	0.00522	0.00525	0.0052	0.00528	0.0053	0.00525	0.00531
1669.11	0.00536	0.00538	0.00542	0.00537	0.00537	0.00534	0.00537	0.0054	0.0054	0.00543	0.00533	0.00536	0.0054	0.00537	0.00538	0.00538	0.00538	0.00531	0.00537	0.00538	0.00538	0.00533	0.00536	0.00536	0.00539	0.00534	0.00537	0.00535	0.00541	0.00539	0.00528	0.00535	0.00539	0.00534	0.00539	0.00538	0.00538	0.0053	0.00533	0.00536	0.00535	0.00532	0.00535	0.00531	0.00538	0.0054	0.00536	0.00542
1668.63	0.00547	0.00549	0.00553	0.00548	0.00548	0.00545	0.00548	0.00551	0.0055	0.00553	0.00543	0.00548	0.0055	0.00547	0.00549	0.00549	0.00549	0.00541	0.00548	0.00549	0.00548	0.00544	0.00547	0.00548	0.00549	0.00545	0.00548	0.00545	0.00551	0.0055	0.00539	0.00546	0.0055	0.00545	0.0055	0.00549	0.00549	0.0054	0.00544	0.00547	0.00545	0.00543	0.00546	0.00542	0.00547	0.00551	0.00547	0.00553
1668.15	0.00558	0.00561	0.00564	0.0056	0.00559	0.00556	0.00559	0.00562	0.0056	0.00564	0.00554	0.0056	0.0056	0.00558	0.0056	0.00561	0.0056	0.00552	0.00559	0.0056	0.00559	0.00555	0.00559	0.0056	0.00559	0.00556	0.00559	0.00556	0.00562	0.0056	0.0055	0.00557	0.0056	0.00556	0.00561	0.0056	0.00559	0.00551	0.00555	0.00559	0.00556	0.00554	0.00557	0.00554	0.00558	0.00562	0.00558	0.00564
1667.67	0.00569	0.00572	0.00576	0.00572	0.0057	0.00567	0.00571	0.00574	0.00571	0.00575	0.00565	0.00573	0.00571	0.00569	0.00572	0.00573	0.00571	0.00563	0.0057	0.00571	0.00571	0.00566	0.00571	0.00572	0.0057	0.00567	0.00571	0.00567	0.00572	0.00571	0.00562	0.00568	0.00572	0.00567	0.00573	0.00572	0.0057	0.00562	0.00566	0.0057	0.00566	0.00565	0.00569	0.00566	0.00568	0.00573	0.00569	0.00576
1667.18	0.0058	0.00584	0.00587	0.00584	0.00581	0.00578	0.00582	0.00586	0.00581	0.00586	0.00576	0.00586	0.00582	0.0058	0.00584	0.00585	0.00582	0.00574	0.00582	0.00583	0.00582	0.00578	0.00583	0.00584	0.00581	0.00578	0.00583	0.00578	0.00583	0.00582	0.00573	0.0058	0.00583	0.00579	0.00584	0.00584	0.00581	0.00573	0.00578	0.00582	0.00577	0.00576	0.0058	0.00579	0.00579	0.00585	0.00581	0.00588
1666.7	0.00591	0.00596	0.00599	0.00596	0.00593	0.00589	0.00594	0.00598	0.00592	0.00597	0.00588	0.00599	0.00593	0.00592	0.00596	0.00597	0.00594	0.00586	0.00594	0.00595	0.00594	0.0059	0.00595	0.00597	0.00592	0.0059	0.00595	0.0059	0.00595	0.00593	0.00585	0.00592	0.00595	0.0059	0.00597	0.00597	0.00592	0.00584	0.0059	0.00595	0.00588	0.00587	0.00592	0.00591	0.0059	0.00596	0.00594	0.006
1666.22	0.00603	0.00608	0.00611	0.00609	0.00605	0.00601	0.00606	0.00611	0.00603	0.00608	0.00599	0.00612	0.00604	0.00603	0.00608	0.0061	0.00605	0.00598	0.00606	0.00607	0.00606	0.00603	0.00608	0.0061	0.00604	0.00603	0.00607	0.00603	0.00606	0.00604	0.00597	0.00604	0.00606	0.00603	0.00609	0.0061	0.00604	0.00596	0.00602	0.00607	0.00599	0.00599	0.00604	0.00604	0.00601	0.00608	0.00606	0.00613
1665.73	0.00616	0.00621	0.00624	0.00622	0.00617	0.00613	0.00619	0.00623	0.00614	0.0062	0.00611	0.00625	0.00615	0.00615	0.00621	0.00623	0.00617	0.0061	0.00619	0.0062	0.00618	0.00615	0.0062	0.00623	0.00615	0.00615	0.0062	0.00615	0.00617	0.00616	0.00609	0.00616	0.00619	0.00615	0.00622	0.00623	0.00615	0.00608	0.00614	0.0062	0.00611	0.00611	0.00617	0.00618	0.00612	0.0062	0.00619	0.00626
1665.25	0.00628	0.00633	0.00636	0.00635	0.00629	0.00626	0.00631	0.00636	0.00626	0.00632	0.00623	0.00639	0.00627	0.00627	0.00633	0.00636	0.00629	0.00623	0.00631	0.00633	0.00631	0.00628	0.00634	0.00637	0.00627	0.00628	0.00633	0.00628	0.00629	0.00628	0.00622	0.00628	0.00631	0.00628	0.00635	0.00636	0.00627	0.0062	0.00627	0.00633	0.00623	0.00624	0.0063	0.00632	0.00624	0.00633	0.00632	0.0064
1664.77	0.00641	0.00646	0.00649	0.00649	0.00642	0.00638	0.00644	0.00649	0.00638	0.00643	0.00635	0.00652	0.00639	0.00639	0.00646	0.00649	0.00641	0.00636	0.00644	0.00646	0.00644	0.00641	0.00647	0.0065	0.0064	0.00641	0.00647	0.00642	0.00641	0.0064	0.00634	0.00641	0.00644	0.00641	0.00648	0.0065	0.00639	0.00633	0.0064	0.00647	0.00635	0.00636	0.00643	0.00646	0.00636	0.00646	0.00646	0.00653
1664.29	0.00653	0.00659	0.00662	0.00662	0.00654	0.0065	0.00657	0.00662	0.0065	0.00655	0.00647	0.00665	0.00651	0.00651	0.00659	0.00662	0.00654	0.00649	0.00657	0.00659	0.00657	0.00655	0.0066	0.00664	0.00652	0.00654	0.0066	0.00655	0.00653	0.00652	0.00647	0.00653	0.00657	0.00654	0.00661	0.00664	0.00652	0.00646	0.00653	0.0066	0.00647	0.00649	0.00656	0.0066	0.00648	0.00658	0.0066	0.00667
1663.81	0.00666	0.00672	0.00675	0.00676	0.00667	0.00663	0.0067	0.00676	0.00662	0.00668	0.0066	0.00679	0.00663	0.00663	0.00673	0.00676	0.00666	0.00663	0.0067	0.00673	0.0067	0.00668	0.00674	0.00678	0.00665	0.00667	0.00674	0.00669	0.00665	0.00664	0.00659	0.00666	0.0067	0.00667	0.00675	0.00678	0.00664	0.00659	0.00666	0.00674	0.0066	0.00662	0.00669	0.00675	0.00661	0.00671	0.00674	0.00682
1663.33	0.00679	0.00685	0.00688	0.00689	0.0068	0.00676	0.00684	0.00689	0.00674	0.0068	0.00672	0.00692	0.00676	0.00676	0.00686	0.00689	0.00679	0.00676	0.00683	0.00687	0.00683	0.00681	0.00688	0.00692	0.00678	0.0068	0.00688	0.00683	0.00677	0.00676	0.00672	0.00679	0.00683	0.00681	0.00689	0.00692	0.00677	0.00672	0.0068	0.00688	0.00672	0.00675	0.00683	0.00689	0.00674	0.00684	0.00688	0.00696
1662.85	0.00693	0.00698	0.00701	0.00703	0.00692	0.00689	0.00697	0.00702	0.00686	0.00692	0.00685	0.00706	0.00688	0.00688	0.00699	0.00703	0.00691	0.00689	0.00697	0.007	0.00696	0.00695	0.00702	0.00706	0.00691	0.00694	0.00702	0.00698	0.0069	0.00689	0.00685	0.00692	0.00696	0.00694	0.00702	0.00706	0.0069	0.00685	0.00693	0.00702	0.00685	0.00688	0.00696	0.00704	0.00686	0.00697	0.00702	0.00711
1662.36	0.00706	0.00712	0.00715	0.00717	0.00705	0.00701	0.0071	0.00716	0.00699	0.00704	0.00698	0.00719	0.00701	0.00701	0.00713	0.00717	0.00704	0.00703	0.0071	0.00714	0.0071	0.00708	0.00715	0.0072	0.00704	0.00707	0.00716	0.00712	0.00702	0.00701	0.00698	0.00705	0.0071	0.00708	0.00716	0.0072	0.00703	0.00698	0.00707	0.00716	0.00698	0.00701	0.0071	0.00719	0.00699	0.0071	0.00716	0.00725
1661.88	0.00719	0.00725	0.00728	0.00731	0.00718	0.00714	0.00724	0.00729	0.00711	0.00717	0.00711	0.00732	0.00713	0.00713	0.00726	0.0073	0.00716	0.00716	0.00723	0.00728	0.00723	0.00721	0.00729	0.00734	0.00717	0.00721	0.0073	0.00727	0.00714	0.00714	0.00711	0.00717	0.00723	0.00721	0.0073	0.00734	0.00716	0.00711	0.0072	0.00729	0.00711	0.00715	0.00724	0.00734	0.00712	0.00723	0.0073	0.0074
1661.4	0.00732	0.00738	0.00741	0.00744	0.0073	0.00727	0.00737	0.00742	0.00724	0.00729	0.00724	0.00745	0.00726	0.00726	0.00739	0.00744	0.00728	0.0073	0.00736	0.00742	0.00736	0.00734	0.00743	0.00748	0.0073	0.00735	0.00743	0.00741	0.00727	0.00726	0.00724	0.0073	0.00736	0.00734	0.00743	0.00748	0.00729	0.00725	0.00734	0.00743	0.00724	0.00728	0.00738	0.00749	0.00725	0.00736	0.00744	0.00755
1660.92	0.00744	0.00751	0.00754	0.00758	0.00743	0.00739	0.0075	0.00756	0.00737	0.00742	0.00737	0.00758	0.00738	0.00738	0.00753	0.00757	0.00741	0.00743	0.00749	0.00756	0.00749	0.00747	0.00757	0.00762	0.00743	0.00748	0.00757	0.00756	0.00739	0.00739	0.00737	0.00743	0.00749	0.00747	0.00757	0.00762	0.00741	0.00738	0.00747	0.00756	0.00737	0.00741	0.00752	0.00764	0.00738	0.00749	0.00758	0.0077
1660.43	0.00757	0.00764	0.00767	0.00771	0.00755	0.00752	0.00763	0.00769	0.00749	0.00754	0.00751	0.00771	0.00751	0.00751	0.00766	0.00771	0.00752	0.00756	0.00762	0.0077	0.00762	0.0076	0.0077	0.00776	0.00756	0.00761	0.00771	0.0077	0.00751	0.00751	0.0075	0.00755	0.00762	0.0076	0.0077	0.00776	0.00754	0.0075	0.0076	0.0077	0.00749	0.00754	0.00765	0.00778	0.00751	0.00761	0.00772	0.00784
1659.95	0.00769	0.00776	0.0078	0.00784	0.00767	0.00764	0.00775	0.00782	0.00762	0.00766	0.00764	0.00784	0.00763	0.00763	0.00779	0.00784	0.00764	0.00768	0.00774	0.00783	0.00775	0.00773	0.00783	0.0079	0.00768	0.00774	0.00784	0.00784	0.00763	0.00763	0.00762	0.00768	0.00774	0.00773	0.00783	0.00789	0.00766	0.00763	0.00773	0.00783	0.00762	0.00767	0.00779	0.00793	0.00763	0.00774	0.00785	0.00799
1659.47	0.00781	0.00789	0.00792	0.00797	0.00779	0.00776	0.00788	0.00794	0.00775	0.00778	0.00777	0.00797	0.00775	0.00775	0.00791	0.00797	0.00775	0.0078	0.00786	0.00796	0.00787	0.00785	0.00796	0.00803	0.00781	0.00787	0.00797	0.00798	0.00775	0.00775	0.00775	0.0078	0.00786	0.00785	0.00795	0.00803	0.00778	0.00775	0.00785	0.00796	0.00774	0.00779	0.00792	0.00807	0.00776	0.00786	0.00799	0.00813
1658.98	0.00793	0.00801	0.00805	0.00809	0.00791	0.00787	0.008	0.00806	0.00787	0.0079	0.00791	0.00809	0.00787	0.00787	0.00804	0.00809	0.00786	0.00792	0.00798	0.00808	0.00799	0.00797	0.00808	0.00816	0.00793	0.008	0.0081	0.00811	0.00787	0.00787	0.00787	0.00792	0.00798	0.00797	0.00807	0.00815	0.0079	0.00787	0.00798	0.00808	0.00786	0.00792	0.00805	0.00821	0.00788	0.00797	0.00812	0.00827
1658.5	0.00804	0.00812	0.00816	0.00822	0.00802	0.00799	0.00812	0.00818	0.00799	0.00802	0.00804	0.00821	0.00799	0.00799	0.00816	0.00822	0.00797	0.00804	0.00809	0.0082	0.00811	0.00808	0.0082	0.00829	0.00805	0.00812	0.00822	0.00824	0.00799	0.00798	0.00799	0.00804	0.0081	0.00808	0.00819	0.00828	0.00802	0.00799	0.0081	0.0082	0.00798	0.00804	0.00818	0.00834	0.008	0.00809	0.00824	0.00841
1658.02	0.00815	0.00824	0.00828	0.00833	0.00813	0.0081	0.00823	0.0083	0.00811	0.00813	0.00817	0.00833	0.00811	0.00811	0.00827	0.00834	0.00807	0.00814	0.0082	0.00832	0.00822	0.00819	0.00832	0.00841	0.00816	0.00824	0.00834	0.00837	0.0081	0.0081	0.0081	0.00815	0.00821	0.00819	0.0083	0.0084	0.00813	0.0081	0.00821	0.00832	0.00809	0.00815	0.0083	0.00847	0.00812	0.0082	0.00837	0.00854
1657.54	0.00826	0.00834	0.00839	0.00845	0.00823	0.00821	0.00834	0.00841	0.00823	0.00824	0.00829	0.00844	0.00822	0.00822	0.00839	0.00845	0.00817	0.00825	0.0083	0.00843	0.00833	0.0083	0.00843	0.00853	0.00827	0.00835	0.00845	0.00849	0.00821	0.00821	0.00822	0.00826	0.00832	0.0083	0.00841	0.00851	0.00824	0.00821	0.00833	0.00843	0.0082	0.00826	0.00842	0.0086	0.00823	0.00831	0.00849	0.00867
1657.06	0.00836	0.00845	0.00849	0.00855	0.00834	0.00831	0.00844	0.00852	0.00834	0.00835	0.00842	0.00855	0.00832	0.00833	0.00849	0.00856	0.00826	0.00835	0.0084	0.00853	0.00843	0.0084	0.00853	0.00865	0.00838	0.00845	0.00856	0.0086	0.00832	0.00831	0.00833	0.00837	0.00842	0.0084	0.00851	0.00862	0.00834	0.00832	0.00843	0.00854	0.00831	0.00837	0.00853	0.00872	0.00834	0.00841	0.0086	0.0088
1656.58	0.00845	0.00855	0.00859	0.00866	0.00843	0.00841	0.00854	0.00862	0.00845	0.00845	0.00853	0.00866	0.00842	0.00843	0.00859	0.00866	0.00835	0.00844	0.0085	0.00863	0.00852	0.00849	0.00863	0.00876	0.00848	0.00856	0.00866	0.00871	0.00842	0.00841	0.00843	0.00847	0.00852	0.00849	0.00861	0.00872	0.00844	0.00841	0.00854	0.00864	0.0084	0.00847	0.00864	0.00884	0.00845	0.00851	0.00871	0.00892
1656.1	0.00854	0.00864	0.00868	0.00875	0.00852	0.0085	0.00864	0.00872	0.00855	0.00855	0.00865	0.00876	0.00852	0.00853	0.00869	0.00876	0.00843	0.00853	0.00859	0.00873	0.00861	0.00859	0.00873	0.00887	0.00857	0.00865	0.00875	0.00881	0.00853	0.00851	0.00853	0.00857	0.00861	0.00858	0.0087	0.00882	0.00853	0.00851	0.00864	0.00874	0.0085	0.00857	0.00874	0.00895	0.00855	0.0086	0.00882	0.00903
1655.61	0.00863	0.00873	0.00877	0.00885	0.00861	0.00859	0.00873	0.00881	0.00865	0.00865	0.00876	0.00885	0.00861	0.00863	0.00878	0.00885	0.00851	0.00861	0.00867	0.00882	0.0087	0.00867	0.00882	0.00897	0.00866	0.00874	0.00884	0.0089	0.00862	0.00861	0.00863	0.00867	0.0087	0.00867	0.00879	0.00891	0.00862	0.0086	0.00873	0.00884	0.00859	0.00866	0.00883	0.00905	0.00865	0.00869	0.00892	0.00914
1655.13	0.0087	0.00881	0.00885	0.00893	0.00869	0.00868	0.00881	0.0089	0.00875	0.00874	0.00886	0.00894	0.0087	0.00872	0.00886	0.00894	0.00859	0.00869	0.00875	0.0089	0.00877	0.00876	0.00891	0.00907	0.00875	0.00882	0.00892	0.00899	0.00871	0.00869	0.00872	0.00876	0.00878	0.00875	0.00887	0.00899	0.0087	0.00868	0.00882	0.00893	0.00867	0.00874	0.00892	0.00915	0.00874	0.00877	0.00901	0.00924
1654.65	0.00878	0.00888	0.00893	0.00901	0.00877	0.00876	0.00889	0.00898	0.00883	0.00883	0.00895	0.00903	0.00878	0.0088	0.00894	0.00902	0.00866	0.00876	0.00883	0.00898	0.00885	0.00883	0.00899	0.00916	0.00883	0.0089	0.009	0.00906	0.0088	0.00878	0.0088	0.00884	0.00886	0.00882	0.00895	0.00906	0.00878	0.00876	0.0089	0.00901	0.00874	0.00882	0.009	0.00924	0.00883	0.00885	0.0091	0.00933
1654.17	0.00885	0.00895	0.009	0.00908	0.00884	0.00884	0.00897	0.00905	0.00892	0.00891	0.00904	0.00911	0.00885	0.00887	0.00901	0.00909	0.00872	0.00883	0.0089	0.00906	0.00892	0.00891	0.00906	0.00924	0.0089	0.00897	0.00907	0.00913	0.00888	0.00885	0.00888	0.00892	0.00893	0.00889	0.00902	0.00913	0.00885	0.00883	0.00897	0.00909	0.00881	0.00889	0.00908	0.00932	0.00891	0.00892	0.00918	0.00941
1653.68	0.00891	0.00902	0.00906	0.00915	0.00891	0.00891	0.00904	0.00912	0.00899	0.00898	0.00912	0.00918	0.00892	0.00894	0.00907	0.00915	0.00879	0.0089	0.00896	0.00913	0.00898	0.00898	0.00913	0.00932	0.00896	0.00903	0.00913	0.0092	0.00895	0.00892	0.00895	0.00899	0.00899	0.00895	0.00908	0.0092	0.00892	0.0089	0.00904	0.00916	0.00888	0.00896	0.00915	0.00939	0.00898	0.00899	0.00925	0.00949
1653.2	0.00897	0.00908	0.00912	0.00921	0.00897	0.00897	0.0091	0.00919	0.00906	0.00906	0.00919	0.00925	0.00897	0.009	0.00913	0.00921	0.00885	0.00896	0.00903	0.00919	0.00904	0.00904	0.0092	0.00939	0.00902	0.00909	0.00918	0.00925	0.00902	0.00899	0.00902	0.00906	0.00905	0.00901	0.00914	0.00925	0.00898	0.00896	0.0091	0.00922	0.00894	0.00902	0.00921	0.00946	0.00905	0.00905	0.00932	0.00955
1652.72	0.00903	0.00913	0.00917	0.00926	0.00902	0.00903	0.00916	0.00925	0.00913	0.00912	0.00926	0.00931	0.00903	0.00906	0.00918	0.00926	0.00891	0.00902	0.00908	0.00926	0.00909	0.0091	0.00926	0.00945	0.00908	0.00914	0.00923	0.00931	0.00908	0.00905	0.00908	0.00912	0.0091	0.00907	0.0092	0.0093	0.00903	0.00902	0.00916	0.00928	0.00899	0.00908	0.00926	0.00952	0.0091	0.0091	0.00938	0.00961
1652.23	0.00908	0.00918	0.00922	0.00931	0.00908	0.00909	0.00922	0.0093	0.00918	0.00918	0.00932	0.00936	0.00907	0.00911	0.00922	0.0093	0.00896	0.00907	0.00913	0.00931	0.00914	0.00916	0.00931	0.00951	0.00912	0.00919	0.00927	0.00935	0.00913	0.0091	0.00913	0.00917	0.00915	0.00912	0.00924	0.00935	0.00908	0.00907	0.00921	0.00933	0.00904	0.00913	0.00931	0.00957	0.00916	0.00915	0.00943	0.00966
1651.75	0.00912	0.00922	0.00926	0.00935	0.00912	0.00914	0.00927	0.00935	0.00924	0.00923	0.00936	0.00941	0.00911	0.00915	0.00926	0.00934	0.00901	0.00913	0.00918	0.00937	0.00918	0.00921	0.00936	0.00955	0.00916	0.00923	0.00931	0.00939	0.00918	0.00915	0.00918	0.00922	0.00919	0.00916	0.00929	0.00939	0.00912	0.00911	0.00925	0.00937	0.00908	0.00917	0.00935	0.00962	0.0092	0.0092	0.00947	0.0097
1651.27	0.00916	0.00926	0.0093	0.00939	0.00916	0.00918	0.00931	0.00939	0.00928	0.00928	0.00941	0.00945	0.00914	0.00918	0.00929	0.00937	0.00906	0.00917	0.00923	0.00941	0.00922	0.00926	0.0094	0.0096	0.0092	0.00927	0.00934	0.00942	0.00922	0.00919	0.00922	0.00926	0.00923	0.0092	0.00933	0.00942	0.00916	0.00915	0.00929	0.00941	0.00912	0.00921	0.00939	0.00966	0.00924	0.00923	0.00951	0.00973
1650.79	0.0092	0.00929	0.00933	0.00942	0.0092	0.00922	0.00935	0.00943	0.00932	0.00932	0.00944	0.00949	0.00917	0.00921	0.00932	0.0094	0.0091	0.00922	0.00927	0.00946	0.00925	0.0093	0.00944	0.00963	0.00923	0.0093	0.00936	0.00944	0.00925	0.00923	0.00926	0.00929	0.00926	0.00924	0.00936	0.00945	0.00919	0.00919	0.00932	0.00944	0.00916	0.00925	0.00942	0.00969	0.00928	0.00927	0.00954	0.00975
1650.31	0.00923	0.00932	0.00936	0.00945	0.00924	0.00926	0.00938	0.00946	0.00935	0.00936	0.00947	0.00952	0.00919	0.00924	0.00934	0.00942	0.00915	0.00926	0.0093	0.0095	0.00928	0.00933	0.00947	0.00966	0.00925	0.00932	0.00938	0.00947	0.00928	0.00926	0.00929	0.00932	0.00929	0.00927	0.00939	0.00948	0.00922	0.00922	0.00934	0.00947	0.00919	0.00928	0.00945	0.00972	0.0093	0.0093	0.00957	0.00977
1649.83	0.00925	0.00935	0.00939	0.00947	0.00926	0.00929	0.00941	0.00949	0.00938	0.00939	0.00949	0.00954	0.00921	0.00926	0.00936	0.00943	0.00918	0.0093	0.00933	0.00953	0.0093	0.00937	0.0095	0.00967	0.00927	0.00934	0.0094	0.00948	0.0093	0.00929	0.00931	0.00935	0.00931	0.0093	0.00942	0.0095	0.00924	0.00924	0.00936	0.00949	0.00921	0.00931	0.00948	0.00974	0.00933	0.00932	0.00959	0.00978
1649.34	0.00927	0.00937	0.00941	0.00948	0.00929	0.00932	0.00943	0.00951	0.0094	0.00941	0.0095	0.00956	0.00923	0.00927	0.00938	0.00945	0.00922	0.00933	0.00936	0.00956	0.00932	0.00939	0.00952	0.00969	0.00929	0.00936	0.00941	0.00949	0.00932	0.00931	0.00933	0.00936	0.00932	0.00932	0.00944	0.00952	0.00926	0.00927	0.00938	0.0095	0.00924	0.00933	0.00949	0.00975	0.00934	0.00934	0.00961	0.00979
1648.86	0.00929	0.00939	0.00942	0.0095	0.00931	0.00934	0.00945	0.00952	0.00942	0.00943	0.00951	0.00957	0.00924	0.00928	0.00939	0.00945	0.00925	0.00936	0.00938	0.00958	0.00934	0.00941	0.00953	0.00969	0.0093	0.00937	0.00942	0.0095	0.00933	0.00933	0.00935	0.00938	0.00933	0.00934	0.00946	0.00953	0.00928	0.00928	0.00939	0.00951	0.00926	0.00935	0.00951	0.00976	0.00936	0.00936	0.00962	0.00979
1648.38	0.0093	0.0094	0.00944	0.00951	0.00933	0.00936	0.00946	0.00954	0.00943	0.00944	0.00951	0.00958	0.00924	0.00929	0.0094	0.00946	0.00927	0.00939	0.0094	0.0096	0.00935	0.00943	0.00954	0.00969	0.00931	0.00938	0.00942	0.00951	0.00934	0.00934	0.00936	0.00939	0.00934	0.00936	0.00947	0.00953	0.00929	0.0093	0.00939	0.00951	0.00928	0.00937	0.00952	0.00977	0.00936	0.00937	0.00963	0.00978
1647.9	0.00931	0.00941	0.00945	0.00951	0.00934	0.00937	0.00947	0.00954	0.00944	0.00945	0.0095	0.00958	0.00925	0.0093	0.0094	0.00946	0.00929	0.00941	0.00942	0.00961	0.00935	0.00944	0.00955	0.00969	0.00931	0.00939	0.00942	0.00951	0.00935	0.00935	0.00937	0.00939	0.00934	0.00937	0.00948	0.00954	0.00929	0.00931	0.0094	0.00951	0.00929	0.00938	0.00953	0.00977	0.00937	0.00938	0.00963	0.00978
1647.42	0.00932	0.00941	0.00945	0.00951	0.00935	0.00938	0.00948	0.00954	0.00944	0.00945	0.0095	0.00957	0.00925	0.0093	0.00941	0.00946	0.00931	0.00942	0.00943	0.00961	0.00935	0.00945	0.00955	0.00968	0.00931	0.00939	0.00942	0.0095	0.00935	0.00936	0.00937	0.00939	0.00934	0.00937	0.00948	0.00954	0.0093	0.00932	0.00939	0.0095	0.0093	0.00939	0.00954	0.00976	0.00937	0.00938	0.00964	0.00976
1646.94	0.00932	0.00942	0.00945	0.00951	0.00935	0.00939	0.00948	0.00954	0.00944	0.00945	0.00948	0.00957	0.00925	0.0093	0.00941	0.00946	0.00932	0.00944	0.00943	0.00961	0.00935	0.00945	0.00954	0.00966	0.00931	0.00939	0.00941	0.00949	0.00934	0.00936	0.00937	0.00939	0.00933	0.00938	0.00948	0.00953	0.0093	0.00932	0.00939	0.00949	0.00931	0.0094	0.00954	0.00975	0.00936	0.00939	0.00963	0.00975
1646.45	0.00932	0.00942	0.00945	0.00951	0.00935	0.00939	0.00948	0.00953	0.00943	0.00944	0.00946	0.00955	0.00925	0.0093	0.0094	0.00945	0.00933	0.00944	0.00944	0.0096	0.00935	0.00945	0.00953	0.00964	0.0093	0.00938	0.0094	0.00948	0.00934	0.00936	0.00936	0.00938	0.00932	0.00938	0.00947	0.00952	0.0093	0.00933	0.00938	0.00948	0.00931	0.00941	0.00954	0.00974	0.00936	0.00939	0.00963	0.00973
1645.97	0.00931	0.00941	0.00944	0.0095	0.00935	0.00938	0.00947	0.00952	0.00942	0.00943	0.00944	0.00953	0.00925	0.0093	0.0094	0.00944	0.00934	0.00945	0.00944	0.00959	0.00934	0.00945	0.00952	0.00962	0.00929	0.00937	0.00939	0.00946	0.00933	0.00935	0.00936	0.00937	0.00931	0.00938	0.00947	0.00951	0.00929	0.00933	0.00937	0.00947	0.00931	0.00941	0.00953	0.00972	0.00935	0.00939	0.00961	0.00971
1645.49	0.0093	0.0094	0.00943	0.00949	0.00935	0.00938	0.00946	0.0095	0.00941	0.00942	0.00942	0.00951	0.00924	0.0093	0.00939	0.00943	0.00933	0.00945	0.00943	0.00958	0.00933	0.00944	0.0095	0.00959	0.00928	0.00936	0.00938	0.00945	0.00932	0.00934	0.00935	0.00935	0.00929	0.00937	0.00945	0.0095	0.00928	0.00932	0.00935	0.00945	0.00931	0.00941	0.00952	0.0097	0.00934	0.00938	0.0096	0.00968
1645.01	0.00929	0.00939	0.00941	0.00947	0.00934	0.00937	0.00944	0.00948	0.00939	0.0094	0.0094	0.00948	0.00923	0.00929	0.00938	0.00941	0.00933	0.00944	0.00942	0.00955	0.00932	0.00943	0.00948	0.00956	0.00926	0.00935	0.00936	0.00942	0.00931	0.00933	0.00933	0.00934	0.00927	0.00936	0.00944	0.00948	0.00927	0.00931	0.00933	0.00942	0.0093	0.0094	0.00951	0.00967	0.00932	0.00937	0.00958	0.00965
1644.53	0.00927	0.00937	0.00939	0.00945	0.00932	0.00935	0.00942	0.00946	0.00937	0.00939	0.00937	0.00945	0.00922	0.00928	0.00937	0.00939	0.00932	0.00943	0.00941	0.00952	0.0093	0.00942	0.00945	0.00953	0.00924	0.00933	0.00934	0.00939	0.00929	0.00932	0.00931	0.00931	0.00925	0.00935	0.00942	0.00945	0.00926	0.0093	0.00931	0.0094	0.00929	0.00939	0.00949	0.00964	0.0093	0.00936	0.00956	0.00962
1644.05	0.00925	0.00935	0.00937	0.00942	0.0093	0.00933	0.00939	0.00943	0.00935	0.00936	0.00934	0.00941	0.00921	0.00927	0.00936	0.00937	0.0093	0.00941	0.0094	0.00949	0.00928	0.0094	0.00942	0.00949	0.00922	0.00931	0.00932	0.00936	0.00927	0.0093	0.00929	0.00929	0.00922	0.00933	0.00939	0.00942	0.00924	0.00929	0.00929	0.00937	0.00928	0.00938	0.00947	0.0096	0.00928	0.00935	0.00953	0.00958
1643.56	0.00923	0.00933	0.00934	0.00939	0.00928	0.00931	0.00936	0.00939	0.00932	0.00934	0.0093	0.00937	0.00919	0.00926	0.00934	0.00934	0.00928	0.00939	0.00938	0.00945	0.00926	0.00938	0.00939	0.00945	0.00919	0.00928	0.00929	0.00933	0.00924	0.00928	0.00927	0.00926	0.00919	0.00931	0.00936	0.00939	0.00922	0.00927	0.00926	0.00934	0.00926	0.00936	0.00945	0.00956	0.00925	0.00933	0.0095	0.00954
1643.08	0.0092	0.0093	0.00931	0.00936	0.00925	0.00928	0.00933	0.00935	0.00929	0.00931	0.00927	0.00933	0.00917	0.00924	0.00931	0.00931	0.00925	0.00937	0.00935	0.0094	0.00924	0.00935	0.00935	0.0094	0.00916	0.00925	0.00926	0.00929	0.00921	0.00925	0.00924	0.00923	0.00916	0.00928	0.00933	0.00935	0.00919	0.00924	0.00923	0.0093	0.00923	0.00934	0.00942	0.00951	0.00922	0.0093	0.00946	0.0095
1642.6	0.00917	0.00926	0.00927	0.00932	0.00922	0.00925	0.00929	0.00931	0.00926	0.00928	0.00923	0.00928	0.00915	0.00921	0.00928	0.00928	0.00921	0.00933	0.00932	0.00935	0.00921	0.00932	0.00931	0.00935	0.00913	0.00922	0.00923	0.00925	0.00918	0.00922	0.0092	0.00919	0.00913	0.00925	0.00929	0.00931	0.00917	0.00921	0.0092	0.00926	0.0092	0.00932	0.00938	0.00946	0.00919	0.00928	0.00942	0.00945
1642.11	0.00913	0.00922	0.00922	0.00927	0.00918	0.00921	0.00925	0.00926	0.00922	0.00925	0.00919	0.00923	0.00912	0.00919	0.00925	0.00924	0.00917	0.00929	0.00929	0.00929	0.00918	0.00928	0.00927	0.0093	0.00909	0.00918	0.00919	0.0092	0.00914	0.00919	0.00917	0.00915	0.00909	0.00922	0.00925	0.00926	0.00913	0.00918	0.00916	0.00921	0.00917	0.00929	0.00934	0.0094	0.00915	0.00924	0.00937	0.0094
1641.63	0.00909	0.00918	0.00917	0.00922	0.00913	0.00917	0.0092	0.00921	0.00917	0.00921	0.00915	0.00918	0.00908	0.00915	0.0092	0.00919	0.00913	0.00925	0.00925	0.00923	0.00915	0.00924	0.00922	0.00924	0.00904	0.00913	0.00915	0.00915	0.0091	0.00915	0.00912	0.0091	0.00904	0.00918	0.0092	0.00921	0.00909	0.00914	0.00912	0.00917	0.00913	0.00925	0.0093	0.00934	0.00911	0.00921	0.00931	0.00934
1641.15	0.00904	0.00913	0.00912	0.00916	0.00908	0.00912	0.00914	0.00915	0.00912	0.00917	0.0091	0.00912	0.00904	0.00911	0.00916	0.00914	0.00908	0.00919	0.0092	0.00916	0.00911	0.0092	0.00916	0.00917	0.009	0.00909	0.0091	0.0091	0.00905	0.00911	0.00908	0.00905	0.00899	0.00913	0.00915	0.00915	0.00905	0.0091	0.00907	0.00911	0.00908	0.00921	0.00924	0.00927	0.00906	0.00916	0.00925	0.00927
1640.66	0.00898	0.00907	0.00905	0.0091	0.00903	0.00907	0.00908	0.00909	0.00907	0.00913	0.00905	0.00905	0.009	0.00907	0.0091	0.00908	0.00902	0.00913	0.00915	0.00909	0.00906	0.00915	0.0091	0.0091	0.00894	0.00903	0.00904	0.00904	0.009	0.00906	0.00902	0.009	0.00894	0.00908	0.00909	0.00909	0.009	0.00905	0.00902	0.00905	0.00903	0.00916	0.00918	0.0092	0.009	0.00911	0.00918	0.0092
1640.18	0.00892	0.00901	0.00899	0.00903	0.00897	0.00902	0.00902	0.00902	0.00901	0.00908	0.00899	0.00898	0.00894	0.00901	0.00904	0.00902	0.00896	0.00907	0.0091	0.00901	0.00901	0.00909	0.00904	0.00903	0.00889	0.00897	0.00898	0.00897	0.00894	0.009	0.00896	0.00894	0.00889	0.00903	0.00903	0.00901	0.00895	0.00899	0.00896	0.00899	0.00898	0.0091	0.00912	0.00912	0.00894	0.00906	0.00911	0.00912
1639.7	0.00886	0.00894	0.00891	0.00895	0.00891	0.00895	0.00895	0.00895	0.00894	0.00902	0.00893	0.00891	0.00889	0.00895	0.00897	0.00895	0.00889	0.00899	0.00903	0.00893	0.00896	0.00902	0.00897	0.00895	0.00882	0.00891	0.00891	0.0089	0.00888	0.00894	0.0089	0.00887	0.00882	0.00897	0.00896	0.00894	0.00889	0.00893	0.0089	0.00892	0.00891	0.00904	0.00904	0.00903	0.00887	0.00899	0.00903	0.00903
1639.22	0.00879	0.00886	0.00883	0.00886	0.00884	0.00889	0.00888	0.00887	0.00887	0.00896	0.00886	0.00883	0.00882	0.00889	0.00889	0.00887	0.00882	0.00891	0.00896	0.00884	0.0089	0.00895	0.00889	0.00886	0.00876	0.00884	0.00884	0.00883	0.00881	0.00887	0.00883	0.0088	0.00875	0.0089	0.00888	0.00885	0.00882	0.00886	0.00883	0.00884	0.00885	0.00897	0.00896	0.00894	0.0088	0.00892	0.00894	0.00894
1638.74	0.00871	0.00878	0.00874	0.00877	0.00876	0.00881	0.00879	0.00878	0.00879	0.00889	0.00879	0.00875	0.00875	0.00881	0.00881	0.00879	0.00874	0.00883	0.00888	0.00875	0.00883	0.00887	0.00881	0.00877	0.00868	0.00876	0.00876	0.00874	0.00873	0.0088	0.00875	0.00873	0.00868	0.00882	0.0088	0.00876	0.00875	0.00878	0.00875	0.00876	0.00877	0.00889	0.00888	0.00885	0.00872	0.00885	0.00885	0.00884
1638.26	0.00863	0.0087	0.00865	0.00868	0.00868	0.00874	0.00871	0.00869	0.00871	0.00881	0.00871	0.00866	0.00867	0.00873	0.00872	0.00869	0.00866	0.00874	0.00879	0.00865	0.00876	0.00879	0.00872	0.00868	0.0086	0.00868	0.00867	0.00866	0.00865	0.00872	0.00867	0.00865	0.0086	0.00874	0.00871	0.00866	0.00867	0.0087	0.00867	0.00867	0.00869	0.00881	0.00878	0.00874	0.00864	0.00876	0.00875	0.00873
1637.77	0.00854	0.00861	0.00855	0.00857	0.0086	0.00865	0.00862	0.0086	0.00862	0.00873	0.00863	0.00856	0.00858	0.00864	0.00862	0.0086	0.00857	0.00864	0.0087	0.00855	0.00868	0.0087	0.00862	0.00858	0.00852	0.00859	0.00858	0.00856	0.00856	0.00864	0.00859	0.00856	0.00852	0.00866	0.00862	0.00856	0.00859	0.00862	0.00858	0.00857	0.00861	0.00872	0.00868	0.00863	0.00855	0.00867	0.00865	0.00862
1637.29	0.00845	0.00851	0.00845	0.00846	0.0085	0.00856	0.00852	0.0085	0.00853	0.00864	0.00854	0.00846	0.00849	0.00854	0.00852	0.00849	0.00849	0.00854	0.0086	0.00844	0.00859	0.0086	0.00852	0.00847	0.00843	0.0085	0.00848	0.00846	0.00847	0.00854	0.00849	0.00847	0.00843	0.00856	0.00852	0.00845	0.0085	0.00852	0.00848	0.00847	0.00852	0.00862	0.00857	0.00852	0.00845	0.00857	0.00854	0.0085
1636.81	0.00835	0.0084	0.00834	0.00835	0.00841	0.00847	0.00842	0.0084	0.00843	0.00854	0.00844	0.00836	0.00839	0.00844	0.00841	0.00838	0.00839	0.00844	0.00849	0.00834	0.0085	0.00849	0.00841	0.00836	0.00833	0.0084	0.00837	0.00836	0.00837	0.00845	0.00839	0.00837	0.00833	0.00846	0.00841	0.00833	0.0084	0.00842	0.00838	0.00836	0.00842	0.00851	0.00845	0.0084	0.00835	0.00847	0.00842	0.00837
1636.33	0.00825	0.0083	0.00823	0.00823	0.00831	0.00836	0.00831	0.00829	0.00832	0.00844	0.00833	0.00825	0.00828	0.00833	0.00829	0.00827	0.00829	0.00833	0.00838	0.00822	0.0084	0.00838	0.00829	0.00824	0.00823	0.00829	0.00826	0.00824	0.00826	0.00834	0.00829	0.00827	0.00823	0.00835	0.0083	0.00821	0.0083	0.00832	0.00827	0.00824	0.00831	0.0084	0.00833	0.00827	0.00824	0.00836	0.0083	0.00824
1635.85	0.00814	0.00818	0.00811	0.0081	0.0082	0.00826	0.0082	0.00817	0.00821	0.00833	0.00822	0.00813	0.00817	0.00821	0.00817	0.00814	0.00819	0.00822	0.00826	0.00811	0.0083	0.00826	0.00817	0.00811	0.00812	0.00818	0.00814	0.00813	0.00815	0.00823	0.00818	0.00817	0.00812	0.00824	0.00818	0.00808	0.00819	0.00821	0.00815	0.00812	0.00821	0.00828	0.0082	0.00813	0.00813	0.00824	0.00817	0.0081
1635.37	0.00803	0.00806	0.00799	0.00797	0.00809	0.00815	0.00808	0.00805	0.0081	0.00821	0.00811	0.00802	0.00806	0.00809	0.00805	0.00801	0.00809	0.0081	0.00813	0.00799	0.00819	0.00814	0.00804	0.00798	0.00801	0.00806	0.00801	0.008	0.00804	0.00812	0.00807	0.00805	0.00801	0.00812	0.00806	0.00795	0.00807	0.00809	0.00803	0.00799	0.00809	0.00815	0.00806	0.00799	0.00801	0.00811	0.00804	0.00796
1634.88	0.00791	0.00794	0.00786	0.00784	0.00797	0.00803	0.00796	0.00793	0.00798	0.00808	0.00798	0.00789	0.00793	0.00797	0.00792	0.00788	0.00798	0.00798	0.008	0.00786	0.00807	0.00801	0.0079	0.00784	0.0079	0.00794	0.00789	0.00787	0.00792	0.008	0.00796	0.00794	0.0079	0.008	0.00793	0.00782	0.00796	0.00797	0.0079	0.00786	0.00797	0.00802	0.00792	0.00785	0.00789	0.00798	0.0079	0.00781
1634.4	0.00779	0.00782	0.00773	0.00771	0.00785	0.00791	0.00783	0.0078	0.00785	0.00795	0.00785	0.00776	0.00781	0.00784	0.00778	0.00774	0.00787	0.00786	0.00786	0.00773	0.00795	0.00788	0.00776	0.0077	0.00777	0.00781	0.00775	0.00774	0.0078	0.00788	0.00784	0.00782	0.00778	0.00787	0.0078	0.00768	0.00783	0.00785	0.00777	0.00772	0.00785	0.00789	0.00778	0.0077	0.00777	0.00784	0.00776	0.00766
1633.92	0.00767	0.00769	0.00759	0.00757	0.00773	0.00778	0.0077	0.00767	0.00772	0.00781	0.00772	0.00763	0.00767	0.0077	0.00765	0.0076	0.00775	0.00773	0.00772	0.0076	0.00782	0.00774	0.00762	0.00755	0.00765	0.00768	0.00762	0.0076	0.00768	0.00775	0.00771	0.0077	0.00765	0.00774	0.00766	0.00754	0.0077	0.00772	0.00763	0.00758	0.00772	0.00775	0.00763	0.00755	0.00764	0.0077	0.00761	0.00751
1633.44	0.00754	0.00755	0.00746	0.00743	0.0076	0.00765	0.00756	0.00753	0.00759	0.00767	0.00758	0.00749	0.00754	0.00757	0.00751	0.00745	0.00763	0.0076	0.00758	0.00747	0.00768	0.0076	0.00747	0.0074	0.00752	0.00755	0.00748	0.00746	0.00755	0.00761	0.00759	0.00757	0.00752	0.0076	0.00752	0.00739	0.00757	0.00759	0.00749	0.00743	0.00759	0.0076	0.00748	0.00739	0.00751	0.00755	0.00746	0.00735
1632.95	0.00741	0.00742	0.00731	0.00729	0.00747	0.00752	0.00742	0.00739	0.00745	0.00752	0.00744	0.00734	0.0074	0.00743	0.00736	0.0073	0.0075	0.00747	0.00743	0.00733	0.00755	0.00745	0.00731	0.00724	0.00739	0.00741	0.00733	0.00732	0.00742	0.00748	0.00746	0.00744	0.00739	0.00746	0.00737	0.00725	0.00743	0.00745	0.00734	0.00728	0.00745	0.00746	0.00732	0.00723	0.00737	0.0074	0.00731	0.00719
1632.47	0.00728	0.00728	0.00717	0.00715	0.00733	0.00738	0.00728	0.00724	0.00732	0.00737	0.00729	0.0072	0.00726	0.00728	0.00722	0.00715	0.00737	0.00734	0.00728	0.00719	0.0074	0.0073	0.00716	0.00708	0.00725	0.00727	0.00719	0.00717	0.00728	0.00734	0.00733	0.0073	0.00726	0.00732	0.00722	0.0071	0.00729	0.00731	0.00719	0.00713	0.00732	0.00731	0.00717	0.00707	0.00723	0.00725	0.00715	0.00702
1631.99	0.00714	0.00713	0.00703	0.007	0.00719	0.00724	0.00714	0.0071	0.00717	0.00721	0.00714	0.00704	0.00712	0.00714	0.00707	0.00699	0.00724	0.0072	0.00712	0.00705	0.00726	0.00715	0.007	0.00691	0.00712	0.00712	0.00704	0.00702	0.00715	0.0072	0.0072	0.00716	0.00712	0.00717	0.00707	0.00695	0.00715	0.00717	0.00705	0.00698	0.00717	0.00716	0.00701	0.0069	0.00709	0.00709	0.00699	0.00686
1631.5	0.007	0.00699	0.00688	0.00686	0.00705	0.0071	0.00699	0.00694	0.00703	0.00705	0.00699	0.00689	0.00697	0.00699	0.00692	0.00684	0.0071	0.00706	0.00696	0.0069	0.0071	0.007	0.00684	0.00674	0.00698	0.00697	0.00689	0.00687	0.00701	0.00705	0.00706	0.00702	0.00698	0.00703	0.00692	0.0068	0.00701	0.00703	0.0069	0.00683	0.00703	0.00701	0.00685	0.00674	0.00695	0.00694	0.00683	0.0067
1631.02	0.00686	0.00684	0.00673	0.00671	0.0069	0.00695	0.00684	0.00679	0.00688	0.00689	0.00683	0.00673	0.00683	0.00684	0.00677	0.00668	0.00696	0.00691	0.00681	0.00675	0.00695	0.00684	0.00667	0.00657	0.00683	0.00683	0.00674	0.00672	0.00687	0.00691	0.00692	0.00688	0.00684	0.00688	0.00676	0.00665	0.00686	0.00688	0.00675	0.00667	0.00688	0.00685	0.00668	0.00658	0.0068	0.00678	0.00667	0.00653
1630.54	0.00672	0.00669	0.00659	0.00656	0.00676	0.0068	0.00669	0.00663	0.00674	0.00673	0.00668	0.00657	0.00668	0.00669	0.00662	0.00652	0.00682	0.00677	0.00665	0.0066	0.0068	0.00668	0.00651	0.0064	0.00669	0.00668	0.00659	0.00656	0.00673	0.00676	0.00678	0.00673	0.0067	0.00673	0.00661	0.00649	0.00672	0.00673	0.0066	0.00652	0.00673	0.0067	0.00652	0.00641	0.00666	0.00663	0.00651	0.00637
1630.06	0.00657	0.00654	0.00644	0.00641	0.00661	0.00665	0.00653	0.00648	0.00659	0.00657	0.00652	0.00641	0.00653	0.00654	0.00647	0.00637	0.00667	0.00662	0.00649	0.00645	0.00664	0.00652	0.00635	0.00623	0.00655	0.00653	0.00644	0.00641	0.00659	0.00661	0.00664	0.00659	0.00656	0.00658	0.00645	0.00634	0.00657	0.00659	0.00644	0.00637	0.00658	0.00655	0.00636	0.00625	0.00651	0.00647	0.00634	0.0062
1629.58	0.00643	0.00639	0.00629	0.00626	0.00646	0.0065	0.00638	0.00632	0.00644	0.0064	0.00637	0.00625	0.00638	0.00639	0.00631	0.00621	0.00653	0.00647	0.00632	0.0063	0.00648	0.00636	0.00619	0.00607	0.0064	0.00637	0.00629	0.00626	0.00644	0.00645	0.0065	0.00644	0.00641	0.00643	0.00629	0.00619	0.00642	0.00644	0.00629	0.00621	0.00643	0.00639	0.0062	0.00608	0.00636	0.00631	0.00618	0.00604
1629.1	0.00628	0.00623	0.00614	0.00611	0.00631	0.00635	0.00622	0.00616	0.00628	0.00624	0.00621	0.00609	0.00624	0.00624	0.00616	0.00606	0.00638	0.00632	0.00616	0.00614	0.00632	0.00621	0.00602	0.0059	0.00626	0.00622	0.00613	0.00611	0.0063	0.0063	0.00636	0.00629	0.00626	0.00628	0.00613	0.00604	0.00627	0.00629	0.00615	0.00606	0.00628	0.00624	0.00604	0.00592	0.00621	0.00616	0.00602	0.00588
1628.62	0.00613	0.00608	0.00599	0.00596	0.00616	0.0062	0.00607	0.006	0.00613	0.00608	0.00606	0.00593	0.00609	0.00609	0.006	0.0059	0.00623	0.00616	0.006	0.00599	0.00616	0.00605	0.00587	0.00573	0.00611	0.00607	0.00598	0.00595	0.00615	0.00615	0.00622	0.00614	0.00612	0.00612	0.00598	0.00589	0.00613	0.00614	0.006	0.00591	0.00613	0.00609	0.00588	0.00576	0.00607	0.00601	0.00585	0.00572
1628.13	0.00599	0.00592	0.00584	0.00581	0.00601	0.00604	0.00591	0.00584	0.00598	0.00592	0.0059	0.00578	0.00594	0.00593	0.00585	0.00575	0.00607	0.00601	0.00584	0.00583	0.006	0.00589	0.00571	0.00557	0.00597	0.00592	0.00583	0.0058	0.006	0.00599	0.00607	0.00599	0.00597	0.00597	0.00582	0.00573	0.00598	0.00599	0.00585	0.00576	0.00597	0.00594	0.00572	0.0056	0.00592	0.00585	0.00569	0.00556
1627.65	0.00584	0.00577	0.00569	0.00566	0.00586	0.00589	0.00575	0.00568	0.00583	0.00576	0.00575	0.00562	0.00579	0.00578	0.00569	0.0056	0.00592	0.00585	0.00568	0.00568	0.00585	0.00574	0.00555	0.00542	0.00582	0.00577	0.00568	0.00565	0.00586	0.00584	0.00593	0.00584	0.00582	0.00582	0.00567	0.00558	0.00583	0.00584	0.0057	0.00561	0.00582	0.00578	0.00556	0.00544	0.00577	0.0057	0.00552	0.0054
1627.17	0.00569	0.00561	0.00554	0.00551	0.00571	0.00573	0.0056	0.00552	0.00567	0.0056	0.0056	0.00547	0.00565	0.00563	0.00554	0.00545	0.00577	0.0057	0.00552	0.00552	0.00569	0.00559	0.0054	0.00526	0.00568	0.00562	0.00553	0.0055	0.00571	0.00569	0.00578	0.00569	0.00567	0.00567	0.00551	0.00543	0.00568	0.00569	0.00556	0.00546	0.00567	0.00563	0.0054	0.00529	0.00562	0.00555	0.00536	0.00524
1626.69	0.00555	0.00546	0.0054	0.00536	0.00556	0.00558	0.00544	0.00536	0.00552	0.00545	0.00545	0.00532	0.0055	0.00549	0.00538	0.0053	0.00562	0.00554	0.00537	0.00537	0.00554	0.00544	0.00525	0.00511	0.00553	0.00548	0.00538	0.00536	0.00556	0.00553	0.00564	0.00554	0.00552	0.00552	0.00536	0.00528	0.00553	0.00554	0.00541	0.00532	0.00553	0.00548	0.00525	0.00513	0.00548	0.0054	0.0052	0.00509
1626.2	0.0054	0.00531	0.00525	0.00521	0.00541	0.00543	0.00529	0.0052	0.00537	0.00529	0.0053	0.00517	0.00536	0.00534	0.00523	0.00516	0.00546	0.00539	0.00521	0.00522	0.00539	0.00529	0.0051	0.00496	0.00539	0.00533	0.00524	0.00521	0.00541	0.00538	0.00549	0.00539	0.00538	0.00537	0.00521	0.00513	0.00538	0.00539	0.00527	0.00517	0.00538	0.00533	0.0051	0.00498	0.00533	0.00526	0.00504	0.00493
1625.72	0.00526	0.00516	0.0051	0.00506	0.00526	0.00528	0.00514	0.00505	0.00522	0.00515	0.00516	0.00502	0.00521	0.00519	0.00508	0.00501	0.00531	0.00523	0.00506	0.00506	0.00524	0.00515	0.00496	0.00482	0.00525	0.00519	0.00509	0.00506	0.00527	0.00523	0.00535	0.00525	0.00523	0.00522	0.00506	0.00499	0.00524	0.00524	0.00513	0.00503	0.00523	0.00519	0.00495	0.00484	0.00519	0.00511	0.00489	0.00478
1625.24	0.00511	0.00501	0.00496	0.00492	0.00512	0.00513	0.00499	0.0049	0.00507	0.005	0.00501	0.00488	0.00507	0.00505	0.00493	0.00487	0.00516	0.00508	0.00491	0.00491	0.0051	0.00501	0.00482	0.00468	0.00511	0.00504	0.00495	0.00492	0.00512	0.00508	0.00521	0.0051	0.00508	0.00507	0.00491	0.00484	0.00509	0.0051	0.00499	0.00488	0.00509	0.00504	0.0048	0.00469	0.00505	0.00497	0.00473	0.00463
1624.75	0.00497	0.00486	0.00482	0.00477	0.00497	0.00498	0.00484	0.00475	0.00493	0.00485	0.00487	0.00474	0.00493	0.00491	0.00479	0.00473	0.005	0.00492	0.00476	0.00477	0.00495	0.00487	0.00468	0.00454	0.00497	0.0049	0.0048	0.00477	0.00498	0.00493	0.00506	0.00496	0.00494	0.00492	0.00477	0.0047	0.00495	0.00495	0.00485	0.00474	0.00495	0.0049	0.00466	0.00455	0.00491	0.00482	0.00458	0.00448
1624.27	0.00483	0.00471	0.00468	0.00463	0.00483	0.00483	0.00469	0.0046	0.00478	0.00471	0.00474	0.00461	0.00479	0.00477	0.00464	0.00459	0.00485	0.00477	0.00462	0.00462	0.00481	0.00473	0.00455	0.00441	0.00483	0.00476	0.00466	0.00463	0.00483	0.00478	0.00492	0.00482	0.0048	0.00478	0.00462	0.00456	0.00481	0.00481	0.00471	0.0046	0.00481	0.00475	0.00452	0.00442	0.00477	0.00468	0.00443	0.00433
1623.79	0.00469	0.00457	0.00453	0.00448	0.00468	0.00469	0.00455	0.00446	0.00464	0.00457	0.0046	0.00447	0.00466	0.00463	0.0045	0.00446	0.0047	0.00463	0.00447	0.00448	0.00467	0.00459	0.00441	0.00428	0.00469	0.00462	0.00452	0.00449	0.00469	0.00463	0.00478	0.00468	0.00465	0.00463	0.00448	0.00442	0.00467	0.00467	0.00458	0.00446	0.00467	0.00461	0.00438	0.00428	0.00463	0.00454	0.00429	0.00419
1623.31	0.00455	0.00443	0.0044	0.00434	0.00454	0.00454	0.0044	0.00432	0.00449	0.00444	0.00447	0.00434	0.00452	0.0045	0.00436	0.00433	0.00456	0.00448	0.00434	0.00433	0.00454	0.00446	0.00429	0.00415	0.00455	0.00448	0.00439	0.00434	0.00455	0.00449	0.00464	0.00454	0.00451	0.00449	0.00434	0.00428	0.00453	0.00453	0.00444	0.00433	0.00454	0.00448	0.00424	0.00415	0.00449	0.00441	0.00414	0.00404
1622.83	0.00442	0.00429	0.00426	0.0042	0.0044	0.0044	0.00426	0.00418	0.00435	0.0043	0.00433	0.00421	0.00439	0.00437	0.00422	0.0042	0.00441	0.00434	0.0042	0.0042	0.00441	0.00433	0.00416	0.00402	0.00441	0.00435	0.00425	0.0042	0.00441	0.00435	0.00451	0.00441	0.00437	0.00435	0.0042	0.00414	0.00439	0.0044	0.00431	0.00419	0.0044	0.00434	0.00411	0.00403	0.00435	0.00427	0.00401	0.00391
1622.35	0.00428	0.00415	0.00412	0.00406	0.00427	0.00426	0.00413	0.00405	0.00421	0.00417	0.0042	0.00408	0.00426	0.00424	0.00409	0.00407	0.00427	0.0042	0.00407	0.00406	0.00428	0.0042	0.00404	0.0039	0.00428	0.00421	0.00412	0.00406	0.00427	0.00421	0.00437	0.00427	0.00424	0.00421	0.00406	0.00401	0.00425	0.00427	0.00419	0.00406	0.00427	0.00421	0.00399	0.0039	0.00421	0.00414	0.00387	0.00377
1621.87	0.00415	0.00402	0.00399	0.00393	0.00413	0.00412	0.00399	0.00391	0.00408	0.00404	0.00407	0.00396	0.00413	0.00411	0.00396	0.00395	0.00412	0.00406	0.00394	0.00393	0.00415	0.00408	0.00391	0.00378	0.00414	0.00408	0.00398	0.00393	0.00413	0.00407	0.00424	0.00414	0.0041	0.00407	0.00393	0.00388	0.00412	0.00414	0.00406	0.00393	0.00414	0.00407	0.00386	0.00378	0.00408	0.004	0.00374	0.00364
1621.38	0.00401	0.00388	0.00386	0.00379	0.004	0.00399	0.00386	0.00378	0.00394	0.00391	0.00395	0.00383	0.00401	0.00399	0.00383	0.00382	0.00399	0.00392	0.00382	0.0038	0.00402	0.00395	0.00379	0.00367	0.00401	0.00395	0.00385	0.00379	0.004	0.00394	0.00411	0.00402	0.00397	0.00393	0.00379	0.00375	0.00399	0.00401	0.00393	0.0038	0.00401	0.00395	0.00374	0.00367	0.00395	0.00387	0.00361	0.00351
1620.9	0.00388	0.00375	0.00373	0.00366	0.00386	0.00386	0.00373	0.00366	0.00381	0.00379	0.00382	0.00371	0.00388	0.00386	0.0037	0.0037	0.00385	0.00379	0.0037	0.00367	0.0039	0.00383	0.00368	0.00355	0.00388	0.00382	0.00373	0.00366	0.00386	0.0038	0.00399	0.00389	0.00383	0.0038	0.00366	0.00363	0.00386	0.00388	0.00381	0.00368	0.00389	0.00382	0.00362	0.00355	0.00382	0.00374	0.00349	0.00338
1620.42	0.00375	0.00363	0.0036	0.00353	0.00373	0.00373	0.0036	0.00353	0.00368	0.00366	0.0037	0.00359	0.00376	0.00374	0.00358	0.00358	0.00372	0.00366	0.00358	0.00355	0.00377	0.00371	0.00356	0.00344	0.00375	0.0037	0.0036	0.00352	0.00373	0.00368	0.00386	0.00377	0.0037	0.00367	0.00354	0.0035	0.00373	0.00376	0.00369	0.00356	0.00376	0.0037	0.00351	0.00344	0.00369	0.00362	0.00337	0.00326
1619.94	0.00363	0.0035	0.00347	0.0034	0.0036	0.0036	0.00348	0.00341	0.00355	0.00354	0.00358	0.00347	0.00364	0.00362	0.00346	0.00347	0.00359	0.00354	0.00346	0.00342	0.00365	0.00359	0.00345	0.00333	0.00362	0.00357	0.00348	0.0034	0.00361	0.00355	0.00374	0.00365	0.00357	0.00354	0.00341	0.00339	0.0036	0.00364	0.00357	0.00344	0.00364	0.00358	0.0034	0.00333	0.00356	0.00349	0.00326	0.00314
1619.45	0.0035	0.00338	0.00335	0.00327	0.00348	0.00348	0.00335	0.00329	0.00343	0.00342	0.00346	0.00336	0.00352	0.00351	0.00334	0.00336	0.00346	0.00342	0.00335	0.0033	0.00353	0.00348	0.00333	0.00323	0.0035	0.00345	0.00336	0.00327	0.00348	0.00343	0.00362	0.00354	0.00344	0.00342	0.00329	0.00327	0.00348	0.00352	0.00346	0.00332	0.00352	0.00346	0.00329	0.00323	0.00344	0.00337	0.00314	0.00302
1618.97	0.00338	0.00327	0.00323	0.00315	0.00335	0.00335	0.00323	0.00318	0.00331	0.0033	0.00334	0.00324	0.00341	0.00339	0.00322	0.00324	0.00333	0.0033	0.00324	0.00319	0.00341	0.00336	0.00322	0.00312	0.00337	0.00333	0.00324	0.00315	0.00336	0.00331	0.00351	0.00342	0.00332	0.0033	0.00318	0.00316	0.00335	0.00341	0.00334	0.0032	0.0034	0.00334	0.00318	0.00312	0.00332	0.00325	0.00303	0.00291
1618.49	0.00325	0.00315	0.00311	0.00303	0.00323	0.00323	0.00311	0.00306	0.00319	0.00319	0.00322	0.00313	0.00329	0.00328	0.00311	0.00313	0.00321	0.00319	0.00313	0.00307	0.00329	0.00325	0.00311	0.00302	0.00325	0.00321	0.00312	0.00303	0.00324	0.00319	0.00339	0.00331	0.0032	0.00318	0.00306	0.00305	0.00323	0.00329	0.00323	0.00309	0.00329	0.00323	0.00308	0.00302	0.0032	0.00313	0.00293	0.00281
1618	0.00313	0.00304	0.00299	0.00291	0.00311	0.00312	0.003	0.00295	0.00307	0.00307	0.00311	0.00302	0.00318	0.00317	0.003	0.00303	0.0031	0.00307	0.00302	0.00296	0.00317	0.00313	0.003	0.00292	0.00313	0.0031	0.00301	0.00291	0.00312	0.00308	0.00328	0.0032	0.00308	0.00307	0.00295	0.00294	0.00311	0.00318	0.00312	0.00298	0.00317	0.00312	0.00298	0.00292	0.00308	0.00301	0.00283	0.0027
1617.52	0.00302	0.00293	0.00288	0.0028	0.00299	0.003	0.00289	0.00284	0.00295	0.00296	0.003	0.00292	0.00307	0.00306	0.0029	0.00292	0.00298	0.00296	0.00292	0.00285	0.00306	0.00302	0.0029	0.00282	0.00301	0.00298	0.0029	0.0028	0.003	0.00296	0.00317	0.00309	0.00296	0.00296	0.00284	0.00283	0.003	0.00307	0.00301	0.00288	0.00306	0.00301	0.00288	0.00282	0.00297	0.0029	0.00273	0.00261
1617.04	0.0029	0.00282	0.00277	0.00269	0.00287	0.00289	0.00278	0.00274	0.00284	0.00285	0.00289	0.00282	0.00297	0.00295	0.00279	0.00282	0.00287	0.00286	0.00281	0.00275	0.00294	0.00291	0.00279	0.00272	0.0029	0.00288	0.0028	0.00269	0.00289	0.00285	0.00306	0.00298	0.00285	0.00285	0.00274	0.00273	0.00288	0.00296	0.0029	0.00277	0.00295	0.0029	0.00278	0.00272	0.00286	0.00279	0.00263	0.00251
1616.56	0.00279	0.00271	0.00266	0.00259	0.00276	0.00278	0.00267	0.00264	0.00273	0.00274	0.00278	0.00272	0.00286	0.00285	0.0027	0.00272	0.00276	0.00275	0.00271	0.00264	0.00283	0.0028	0.00268	0.00263	0.00279	0.00277	0.00269	0.00259	0.00277	0.00274	0.00295	0.00287	0.00274	0.00274	0.00263	0.00264	0.00277	0.00285	0.0028	0.00267	0.00284	0.00279	0.00269	0.00263	0.00275	0.00267	0.00254	0.00242
1616.08	0.00268	0.00261	0.00256	0.00248	0.00265	0.00268	0.00257	0.00254	0.00263	0.00263	0.00268	0.00263	0.00276	0.00274	0.0026	0.00262	0.00266	0.00265	0.00261	0.00254	0.00272	0.00269	0.00258	0.00254	0.00268	0.00266	0.00259	0.00249	0.00266	0.00264	0.00285	0.00277	0.00263	0.00264	0.00253	0.00254	0.00266	0.00275	0.00269	0.00257	0.00273	0.00269	0.00259	0.00253	0.00265	0.00257	0.00245	0.00233
1615.6	0.00257	0.00251	0.00246	0.00239	0.00254	0.00257	0.00247	0.00244	0.00252	0.00253	0.00258	0.00254	0.00265	0.00264	0.00251	0.00252	0.00256	0.00256	0.00251	0.00244	0.00261	0.00259	0.00248	0.00245	0.00257	0.00256	0.00249	0.00239	0.00256	0.00253	0.00274	0.00266	0.00252	0.00253	0.00244	0.00245	0.00255	0.00264	0.00259	0.00248	0.00262	0.00258	0.0025	0.00244	0.00255	0.00246	0.00236	0.00225
1615.12	0.00246	0.00241	0.00236	0.00229	0.00244	0.00247	0.00237	0.00235	0.00242	0.00243	0.00248	0.00245	0.00255	0.00254	0.00242	0.00243	0.00246	0.00246	0.00241	0.00235	0.0025	0.00248	0.00238	0.00236	0.00247	0.00246	0.0024	0.0023	0.00245	0.00243	0.00264	0.00256	0.00242	0.00244	0.00234	0.00236	0.00245	0.00254	0.00249	0.00238	0.00251	0.00248	0.00241	0.00235	0.00245	0.00236	0.00227	0.00217
1614.63	0.00236	0.00231	0.00226	0.0022	0.00233	0.00237	0.00228	0.00226	0.00232	0.00233	0.00239	0.00237	0.00245	0.00245	0.00233	0.00233	0.00236	0.00236	0.00231	0.00226	0.00239	0.00238	0.00228	0.00227	0.00236	0.00236	0.0023	0.0022	0.00235	0.00233	0.00254	0.00246	0.00232	0.00234	0.00225	0.00227	0.00234	0.00244	0.00239	0.00229	0.00241	0.00238	0.00231	0.00226	0.00235	0.00225	0.00218	0.00209
1614.15	0.00226	0.00221	0.00217	0.00211	0.00224	0.00227	0.00219	0.00217	0.00222	0.00223	0.0023	0.00229	0.00235	0.00235	0.00225	0.00224	0.00227	0.00227	0.00222	0.00217	0.00229	0.00227	0.00218	0.00218	0.00226	0.00227	0.00221	0.00212	0.00224	0.00223	0.00244	0.00236	0.00222	0.00224	0.00216	0.00218	0.00224	0.00233	0.0023	0.0022	0.00231	0.00228	0.00222	0.00217	0.00226	0.00216	0.0021	0.00202
1613.67	0.00216	0.00212	0.00207	0.00202	0.00214	0.00217	0.0021	0.00208	0.00213	0.00214	0.00221	0.00221	0.00225	0.00226	0.00217	0.00216	0.00218	0.00218	0.00213	0.00208	0.00219	0.00217	0.00209	0.0021	0.00216	0.00217	0.00212	0.00203	0.00214	0.00214	0.00235	0.00226	0.00212	0.00215	0.00207	0.0021	0.00214	0.00223	0.0022	0.00211	0.00221	0.00218	0.00213	0.00208	0.00217	0.00206	0.00202	0.00195
1613.19	0.00206	0.00202	0.00198	0.00194	0.00204	0.00208	0.00201	0.002	0.00203	0.00204	0.00212	0.00213	0.00216	0.00217	0.00208	0.00207	0.00209	0.00209	0.00204	0.00199	0.00208	0.00207	0.00199	0.00201	0.00207	0.00208	0.00204	0.00195	0.00205	0.00204	0.00225	0.00217	0.00203	0.00205	0.00199	0.00202	0.00204	0.00213	0.00211	0.00203	0.00211	0.00209	0.00204	0.002	0.00207	0.00197	0.00194	0.00188
1612.7	0.00196	0.00193	0.0019	0.00186	0.00195	0.00198	0.00193	0.00192	0.00194	0.00195	0.00204	0.00206	0.00206	0.00207	0.002	0.00198	0.002	0.002	0.00195	0.00191	0.00198	0.00197	0.0019	0.00193	0.00197	0.00199	0.00195	0.00187	0.00195	0.00195	0.00216	0.00208	0.00194	0.00196	0.00191	0.00194	0.00194	0.00204	0.00201	0.00194	0.00201	0.00199	0.00195	0.00191	0.00198	0.00187	0.00186	0.00181
1612.22	0.00187	0.00184	0.00181	0.00179	0.00186	0.00189	0.00184	0.00184	0.00185	0.00186	0.00196	0.00199	0.00197	0.00198	0.00192	0.0019	0.00191	0.00191	0.00187	0.00183	0.00188	0.00188	0.00181	0.00185	0.00188	0.0019	0.00187	0.00179	0.00186	0.00186	0.00207	0.00199	0.00185	0.00187	0.00182	0.00186	0.00184	0.00194	0.00192	0.00186	0.00191	0.0019	0.00187	0.00183	0.00189	0.00178	0.00178	0.00175
1611.74	0.00178	0.00175	0.00173	0.00171	0.00177	0.0018	0.00176	0.00177	0.00176	0.00178	0.00188	0.00192	0.00187	0.00189	0.00185	0.00182	0.00182	0.00183	0.00178	0.00176	0.00179	0.00178	0.00172	0.00176	0.00179	0.00181	0.00178	0.00172	0.00177	0.00177	0.00199	0.0019	0.00176	0.00178	0.00174	0.00178	0.00175	0.00184	0.00183	0.00178	0.00182	0.00181	0.00178	0.00175	0.00181	0.0017	0.00171	0.00169
1611.25	0.00169	0.00166	0.00165	0.00164	0.00169	0.00171	0.00169	0.00169	0.00168	0.00169	0.0018	0.00185	0.00178	0.00181	0.00177	0.00174	0.00174	0.00174	0.0017	0.00168	0.00169	0.00169	0.00164	0.00168	0.0017	0.00173	0.0017	0.00164	0.00168	0.00168	0.0019	0.00181	0.00167	0.00169	0.00167	0.00171	0.00166	0.00175	0.00175	0.0017	0.00172	0.00172	0.0017	0.00167	0.00172	0.00161	0.00163	0.00162
1610.77	0.0016	0.00158	0.00158	0.00157	0.0016	0.00163	0.00161	0.00162	0.00159	0.00161	0.00172	0.00178	0.00169	0.00172	0.00169	0.00166	0.00165	0.00166	0.00162	0.00161	0.0016	0.0016	0.00155	0.0016	0.00161	0.00164	0.00162	0.00157	0.00159	0.0016	0.00182	0.00173	0.00159	0.00161	0.00159	0.00164	0.00157	0.00166	0.00166	0.00163	0.00164	0.00163	0.00162	0.0016	0.00164	0.00153	0.00156	0.00156
1610.29	0.00152	0.00149	0.0015	0.0015	0.00152	0.00154	0.00153	0.00155	0.00151	0.00153	0.00165	0.00171	0.0016	0.00163	0.00161	0.00158	0.00157	0.00157	0.00155	0.00154	0.0015	0.00151	0.00147	0.00152	0.00152	0.00156	0.00155	0.0015	0.0015	0.00151	0.00174	0.00165	0.0015	0.00153	0.00151	0.00156	0.00148	0.00157	0.00158	0.00155	0.00155	0.00154	0.00154	0.00153	0.00155	0.00145	0.00149	0.0015
1609.81	0.00144	0.00141	0.00143	0.00144	0.00144	0.00146	0.00146	0.00148	0.00143	0.00145	0.00157	0.00165	0.00151	0.00155	0.00154	0.00151	0.00148	0.00149	0.00147	0.00147	0.00141	0.00142	0.0014	0.00144	0.00144	0.00148	0.00147	0.00143	0.00142	0.00143	0.00166	0.00157	0.00142	0.00145	0.00144	0.00149	0.00139	0.00148	0.0015	0.00148	0.00146	0.00146	0.00147	0.00146	0.00147	0.00138	0.00142	0.00144
1609.33	0.00136	0.00133	0.00136	0.00137	0.00136	0.00138	0.00139	0.00141	0.00135	0.00137	0.0015	0.00158	0.00142	0.00146	0.00146	0.00143	0.0014	0.00141	0.0014	0.0014	0.00132	0.00133	0.00132	0.00136	0.00136	0.0014	0.00139	0.00137	0.00134	0.00135	0.00158	0.00149	0.00134	0.00137	0.00137	0.00142	0.0013	0.00139	0.00142	0.00141	0.00138	0.00137	0.00139	0.00139	0.00139	0.0013	0.00135	0.00138
1608.85	0.00128	0.00125	0.00129	0.00131	0.00128	0.0013	0.00132	0.00134	0.00128	0.00129	0.00143	0.00152	0.00133	0.00138	0.00138	0.00136	0.00132	0.00133	0.00133	0.00133	0.00124	0.00125	0.00125	0.00129	0.00128	0.00132	0.00132	0.0013	0.00126	0.00128	0.0015	0.00142	0.00126	0.00129	0.00129	0.00136	0.00122	0.00131	0.00134	0.00134	0.0013	0.0013	0.00132	0.00132	0.0013	0.00123	0.00129	0.00132
1608.37	0.0012	0.00117	0.00122	0.00125	0.0012	0.00122	0.00125	0.00128	0.0012	0.00122	0.00136	0.00145	0.00125	0.0013	0.00131	0.00129	0.00124	0.00125	0.00126	0.00127	0.00115	0.00117	0.00118	0.00121	0.0012	0.00124	0.00125	0.00124	0.00119	0.0012	0.00143	0.00135	0.00119	0.00121	0.00122	0.00129	0.00114	0.00122	0.00127	0.00127	0.00122	0.00122	0.00126	0.00126	0.00123	0.00116	0.00122	0.00127
1607.88	0.00113	0.0011	0.00116	0.00119	0.00113	0.00115	0.00118	0.00121	0.00113	0.00115	0.00129	0.00138	0.00116	0.00122	0.00123	0.00122	0.00116	0.00117	0.00119	0.0012	0.00107	0.00109	0.00111	0.00114	0.00113	0.00117	0.00118	0.00117	0.00111	0.00113	0.00135	0.00128	0.00111	0.00114	0.00116	0.00122	0.00106	0.00115	0.00119	0.0012	0.00115	0.00114	0.00119	0.0012	0.00115	0.00109	0.00116	0.00121
1607.4	0.00106	0.00103	0.0011	0.00113	0.00106	0.00108	0.00112	0.00115	0.00106	0.00108	0.00123	0.00132	0.00108	0.00114	0.00116	0.00116	0.00109	0.00109	0.00112	0.00114	0.000994997	0.00102	0.00104	0.00107	0.00105	0.00109	0.00111	0.00111	0.00104	0.00106	0.00128	0.00121	0.00104	0.00107	0.00109	0.00116	0.000988675	0.00107	0.00112	0.00114	0.00108	0.00107	0.00113	0.00114	0.00107	0.00102	0.0011	0.00115
1606.92	0.000989168	0.000959387	0.00104	0.00107	0.000986145	0.00101	0.00106	0.00109	0.000987026	0.00101	0.00116	0.00125	0.001	0.00106	0.00109	0.00109	0.00101	0.00102	0.00106	0.00107	0.000920197	0.000945121	0.000979374	0.00099954	0.000981242	0.00102	0.00104	0.00105	0.000973027	0.000988217	0.00121	0.00114	0.000965741	0.001	0.00103	0.0011	0.000916614	0.000994714	0.00106	0.00108	0.00101	0.001	0.00107	0.00108	0.000998261	0.000960271	0.00104	0.0011
1606.44	0.000922104	0.000892745	0.000979053	0.00101	0.000917558	0.000939251	0.000992825	0.00102	0.000920443	0.000938943	0.0011	0.00119	0.00092713	0.000988131	0.00102	0.00103	0.000937931	0.000944362	0.00099619	0.00101	0.000848667	0.000875705	0.000918303	0.000933411	0.00091287	0.0009559	0.000975702	0.000992204	0.000906526	0.00092105	0.00114	0.00107	0.000896888	0.000935729	0.000964963	0.00103	0.000847474	0.000923802	0.000989988	0.00101	0.000939867	0.000932433	0.00101	0.00103	0.000926499	0.000897856	0.000977003	0.00104
1605.95	0.000857084	0.000828371	0.000921575	0.000954628	0.000850917	0.000874095	0.000931716	0.0009644	0.000856018	0.000873399	0.00104	0.00112	0.000853017	0.000916304	0.000947029	0.000971022	0.000867302	0.000872223	0.000933837	0.000946226	0.000780752	0.000809434	0.000859525	0.000870005	0.000846694	0.000889337	0.000912241	0.000933751	0.000842224	0.000855782	0.00107	0.00101	0.000830121	0.000871355	0.00090486	0.000973909	0.000781313	0.000855897	0.000926056	0.000955241	0.000875132	0.000866836	0.000953448	0.000972071	0.000856811	0.000837115	0.000918758	0.000982459
1605.47	0.00079446	0.000766582	0.000865575	0.000897898	0.000786632	0.000811528	0.00087231	0.000905184	0.000794074	0.000810034	0.000978531	0.00106	0.000781713	0.000846983	0.000879486	0.000912315	0.000798967	0.0008023	0.000872855	0.000884093	0.000716073	0.00074589	0.000802508	0.000808936	0.000782894	0.000824798	0.000850638	0.000876313	0.000780275	0.000792626	0.00101	0.000944997	0.000765715	0.00080904	0.000846705	0.000914317	0.000718018	0.000790871	0.000863994	0.000897009	0.000812559	0.000803316	0.000898201	0.000918006	0.000789488	0.000778191	0.000861596	0.000926633
1604.99	0.000734088	0.000707235	0.000810799	0.000841709	0.000724609	0.000751397	0.000814453	0.000847134	0.000734493	0.00074876	0.000919982	0.00099365	0.000713421	0.000780311	0.000814079	0.000855352	0.000733081	0.000734828	0.000813274	0.000822916	0.000654844	0.000685276	0.000747348	0.000750483	0.000721502	0.000762297	0.000790916	0.000819862	0.000720673	0.000731654	0.000939952	0.000882947	0.000703779	0.000748771	0.000790426	0.00085593	0.000657896	0.000729038	0.000804043	0.000840454	0.00075238	0.000742173	0.000844414	0.000865004	0.000724678	0.000721049	0.000805468	0.000871253
1604.5	0.000676019	0.000650311	0.000757157	0.000786051	0.000664935	0.000693687	0.000758157	0.000790263	0.000677244	0.000689634	0.000862789	0.000929878	0.000648316	0.000716384	0.000751003	0.000800063	0.000669756	0.000670078	0.000755157	0.000762856	0.000597056	0.000627556	0.000693986	0.000694613	0.00066253	0.000701887	0.000733065	0.000764429	0.000663418	0.000672921	0.000875823	0.000822259	0.00064439	0.00069053	0.000735905	0.00079878	0.000600793	0.000670222	0.000745997	0.000785345	0.000694373	0.000683226	0.000791766	0.000812782	0.000662512	0.000665667	0.000750277	0.00081639
1604.02	0.000620257	0.000595799	0.000704581	0.000730998	0.000607651	0.000638347	0.000703394	0.000734601	0.000622297	0.000632687	0.000806871	0.000866701	0.00058666	0.000655447	0.000690513	0.000746494	0.000609238	0.00060842	0.000698725	0.000704247	0.000542629	0.000572728	0.000642383	0.000641329	0.000605999	0.00064359	0.000677099	0.000710055	0.000608488	0.000616489	0.000813221	0.000762975	0.000587656	0.000634305	0.000683055	0.000742894	0.00054667	0.000614348	0.000689817	0.000731608	0.000638448	0.000626463	0.000740095	0.000761255	0.000603089	0.000612059	0.000696001	0.0007621
1603.54	0.000566851	0.00054367	0.000653005	0.0006766	0.000552809	0.000585353	0.00065015	0.000680171	0.00056962	0.000577977	0.000752163	0.000804229	0.000528263	0.000597253	0.000632424	0.000694243	0.000551327	0.000549766	0.00064373	0.000646985	0.000491453	0.000520731	0.00059248	0.000590548	0.000551931	0.000587474	0.000623006	0.000656792	0.000555855	0.000562405	0.000752226	0.000705146	0.000533632	0.000580088	0.00063176	0.000688301	0.000495499	0.000561319	0.000635451	0.000679179	0.000584589	0.000571918	0.000689283	0.000710388	0.000546494	0.000560215	0.000642652	0.000708469
1603.06	0.000515802	0.000493903	0.000602408	0.000622955	0.000500434	0.000534637	0.000598387	0.000626981	0.000519138	0.000525524	0.000698573	0.000742583	0.000473314	0.00054195	0.000576941	0.000643354	0.000496218	0.000494405	0.000590424	0.000591405	0.000443438	0.000471527	0.000544295	0.00054219	0.000500174	0.000533438	0.000570619	0.000604536	0.000505335	0.000510538	0.000692744	0.000648672	0.000482211	0.000527748	0.000581754	0.00063486	0.000447212	0.00051104	0.00058287	0.000627977	0.000532757	0.00051961	0.000639267	0.000660184	0.000492644	0.000510002	0.000590102	0.000655416
1602.58	0.000467257	0.000446604	0.000552936	0.000570345	0.000450705	0.000486295	0.000548245	0.000575212	0.000470954	0.000475497	0.000646209	0.000682048	0.000421824	0.000489524	0.000524101	0.000593703	0.000443963	0.000442442	0.000538851	0.000537649	0.000398418	0.000425076	0.000497827	0.00049614	0.000451055	0.000481836	0.000520239	0.00055367	0.000457197	0.000461219	0.000635162	0.00059397	0.00043375	0.000477581	0.000533312	0.000582911	0.00040173	0.000463357	0.000532075	0.000577935	0.000482964	0.000469591	0.000590014	0.000610642	0.000441874	0.000461775	0.000538755	0.000603365
1602.1	0.000420896	0.00040145	0.00050431	0.000518607	0.000403347	0.000439977	0.000499403	0.000524595	0.00042474	0.000427606	0.000594712	0.000622427	0.000373736	0.000439942	0.00047388	0.00054521	0.000394575	0.000393904	0.000489074	0.000485876	0.000356189	0.000381198	0.000452983	0.000452204	0.000404423	0.000432569	0.000471699	0.000504143	0.000411257	0.00041428	0.000579371	0.000540939	0.000388066	0.00042948	0.000486232	0.000532303	0.000359113	0.000418304	0.000483205	0.000529164	0.000435356	0.000422048	0.000541691	0.000561956	0.000394054	0.000415459	0.000488592	0.000552251
1601.62	0.000376855	0.000358525	0.000456746	0.000468023	0.0003585	0.000395778	0.000452008	0.000475339	0.000380607	0.000382007	0.000544163	0.000564045	0.00032899	0.00039312	0.000426252	0.000497807	0.000348093	0.000348753	0.000441106	0.000436195	0.000316771	0.000340041	0.00040997	0.000410428	0.000360289	0.00038569	0.000425025	0.000456033	0.000367486	0.000369712	0.00052541	0.000489644	0.00034517	0.000383444	0.000440491	0.000483073	0.000318982	0.000375441	0.000435963	0.000481332	0.000389672	0.000376737	0.000494026	0.000513883	0.000349162	0.00037114	0.000439777	0.000502198
1601.13	0.000335095	0.000317822	0.000410324	0.0004188	0.000316186	0.000353639	0.00040607	0.000427492	0.000338546	0.000338703	0.000494567	0.00050705	0.000287481	0.000348975	0.00038114	0.000451452	0.000304493	0.000306913	0.000394994	0.000388671	0.000279958	0.00030141	0.000368694	0.000370551	0.000318642	0.000341245	0.000380229	0.000409408	0.00032587	0.0003275	0.000473303	0.000440152	0.000305	0.000339531	0.000396153	0.000435239	0.000281376	0.000334781	0.00039051	0.00043459	0.000346118	0.000333835	0.000447229	0.000466638	0.000307198	0.000328915	0.000392526	0.000453316
1600.65	0.000295547	0.000279299	0.000365158	0.000371082	0.000276372	0.000313518	0.000361626	0.000381134	0.000298546	0.00029767	0.0004459	0.000451612	0.000248938	0.000307254	0.000338294	0.00040593	0.000263622	0.000268072	0.000350568	0.000343224	0.000245599	0.000265217	0.000329155	0.000332443	0.000279483	0.000299268	0.000337312	0.000364387	0.000286399	0.000287621	0.000423066	0.000392527	0.00026749	0.000297786	0.000353229	0.000388829	0.000246207	0.000296229	0.000346877	0.00038896	0.000304705	0.000293375	0.000401366	0.000420299	0.000268078	0.000288903	0.000347051	0.000405728
1600.17	0.00025818	0.000242935	0.000321388	0.000325075	0.000239076	0.000275375	0.000318729	0.000336343	0.000260608	0.000258921	0.000398221	0.000397917	0.000213536	0.000268152	0.000297916	0.000361594	0.000225764	0.000232353	0.0003082	0.000300187	0.000213579	0.00023136	0.000291355	0.000295956	0.000242782	0.00025978	0.000296323	0.000321049	0.000249082	0.00025006	0.00037473	0.000346812	0.000232535	0.000258264	0.000311807	0.000343882	0.000213379	0.00025969	0.000305096	0.000344539	0.000265501	0.000255364	0.000356557	0.000374953	0.000231779	0.000251189	0.000303554	0.00035956
1599.69	0.000222956	0.000208733	0.000279183	0.000280973	0.000204255	0.000239183	0.000277453	0.000293238	0.000224775	0.000222434	0.000351555	0.000346178	0.00018097	0.000231394	0.000259733	0.000318322	0.000190767	0.000199381	0.000267735	0.000259419	0.000183775	0.000199738	0.000255236	0.000260943	0.000208663	0.00022294	0.000257437	0.000279637	0.000214079	0.000214939	0.000328443	0.000303204	0.00020018	0.000221165	0.000272117	0.000300605	0.000182816	0.000225097	0.000265186	0.000301404	0.000228519	0.000219776	0.000312913	0.000330687	0.000198353	0.000216031	0.000262397	0.000315115
1599.2	0.000189682	0.000176527	0.000238574	0.000238824	0.000171757	0.000204747	0.000237732	0.000251738	0.000190897	0.000188078	0.000305855	0.000296417	0.000151112	0.000196908	0.000223599	0.000276172	0.000158582	0.000168937	0.000229204	0.000220936	0.000156071	0.000170236	0.000220815	0.00022729	0.000176794	0.000188454	0.000220405	0.000239918	0.000181123	0.000181959	0.000283916	0.000261421	0.000170001	0.000186266	0.000233967	0.000258779	0.000154428	0.000192403	0.000227211	0.000259724	0.000193797	0.000186579	0.000270555	0.000287576	0.000167423	0.000183164	0.000223419	0.000272167
1598.72	0.000158646	0.000146647	0.000200072	0.00019911	0.000141864	0.000172378	0.000199996	0.000212298	0.000159307	0.000156148	0.000261559	0.000249155	0.000123845	0.000164599	0.000189403	0.000235255	0.000129197	0.00014083	0.00019268	0.000184739	0.000130368	0.000142755	0.00018802	0.000194883	0.000147277	0.000156451	0.000185413	0.000202134	0.000150389	0.000151266	0.000241313	0.000221636	0.000142032	0.000153792	0.000197575	0.00021866	0.000128007	0.000161421	0.000191045	0.00021949	0.000161202	0.000155569	0.000229488	0.000245586	0.000139026	0.000152764	0.000186893	0.000230993
1598.24	0.000129694	0.00011894	0.000163706	0.000161866	0.000114397	0.000141903	0.000164205	0.000174857	0.000129875	0.000126524	0.000218669	0.00020444	9.90262e-05	0.000134421	0.000157026	0.000195722	0.000102589	0.000114841	0.000158238	0.000150829	0.000106485	0.000117087	0.000156741	0.000163576	0.000120062	0.000126907	0.000152486	0.000166351	0.000121907	0.000122867	0.000200656	0.000183857	0.000116167	0.000123805	0.000163078	0.00018037	0.000103798	0.000132448	0.000157074	0.000181205	0.000131044	0.000127017	0.000190195	0.000205124	0.000113055	0.000124794	0.000152872	0.000191689
1597.75	0.000102828	9.34353e-05	0.000129672	0.000127276	8.93498e-05	0.000113333	0.000130524	0.000139553	0.000102623	9.92272e-05	0.000177345	0.000162471	7.65992e-05	0.000106338	0.000126404	0.000157741	7.87576e-05	9.08544e-05	0.00012598	0.000119238	8.45072e-05	9.33409e-05	0.000127128	0.000133515	9.50939e-05	9.97807e-05	0.00012166	0.000132661	9.57224e-05	9.67774e-05	0.000161994	0.000148091	9.23082e-05	9.6364e-05	0.000130557	0.000144042	8.16124e-05	0.000105355	0.000125193	0.000144909	0.000103177	0.000100699	0.000152714	0.000166181	8.93802e-05	9.91702e-05	0.000121379	0.000154323
1597.27	7.80876e-05	7.01552e-05	9.81503e-05	9.54456e-05	6.67141e-05	8.67009e-05	9.90683e-05	0.000106494	7.75728e-05	7.42901e-05	0.000137793	0.000123404	5.66134e-05	8.04981e-05	9.76511e-05	0.000121656	5.78247e-05	6.89039e-05	9.61876e-05	9.01463e-05	6.42675e-05	7.13113e-05	9.90882e-05	0.000104622	7.23003e-05	7.50072e-05	9.29488e-05	0.000101119	7.18802e-05	7.29971e-05	0.000125371	0.000114348	7.03926e-05	7.15112e-05	0.000100113	0.000109851	6.14108e-05	8.01425e-05	9.54518e-05	0.000110787	7.76128e-05	7.65656e-05	0.000117242	0.000128904	6.78926e-05	7.58102e-05	9.23513e-05	0.00011899
1596.79	5.55036e-05	4.91296e-05	6.92881e-05	6.65203e-05	4.64917e-05	6.2051e-05	7.00116e-05	7.58172e-05	5.47345e-05	5.1767e-05	0.000100223	8.74244e-05	3.87471e-05	5.66315e-05	7.0451e-05	8.74106e-05	3.95124e-05	4.86279e-05	6.86821e-05	6.33488e-05	4.56775e-05	5.09479e-05	7.25763e-05	7.69117e-05	5.16389e-05	5.2555e-05	6.63642e-05	7.18016e-05	5.04029e-05	5.15645e-05	9.08443e-05	8.26178e-05	5.03984e-05	4.92801e-05	7.18772e-05	7.79828e-05	4.31631e-05	5.68584e-05	6.79245e-05	7.90404e-05	5.4332e-05	5.45776e-05	8.39864e-05	9.34444e-05	4.84484e-05	5.45457e-05	6.57388e-05	8.57585e-05
1596.31	3.51168e-05	3.03907e-05	4.32467e-05	4.05725e-05	2.86819e-05	3.94421e-05	4.34971e-05	4.76208e-05	3.41188e-05	3.16783e-05	6.48629e-05	5.46623e-05	2.31097e-05	3.49449e-05	4.50604e-05	5.54062e-05	2.39408e-05	3.01617e-05	4.37862e-05	3.90412e-05	2.87129e-05	3.21753e-05	4.75952e-05	5.0454e-05	3.28828e-05	3.2182e-05	4.17398e-05	4.46187e-05	3.11694e-05	3.23345e-05	5.83426e-05	5.27507e-05	3.21642e-05	2.9519e-05	4.57706e-05	4.84543e-05	2.68705e-05	3.55325e-05	4.26824e-05	4.98394e-05	3.33455e-05	3.47151e-05	5.31774e-05	6.0013e-05	3.07852e-05	3.50751e-05	4.12709e-05	5.45197e-05
1595.83	1.71529e-05	1.41044e-05	2.02617e-05	1.78091e-05	1.34488e-05	1.90949e-05	1.97989e-05	2.21821e-05	1.59095e-05	1.4256e-05	3.20493e-05	2.53753e-05	9.68893e-06	1.54993e-05	2.15565e-05	2.58908e-05	1.11232e-05	1.35445e-05	2.16186e-05	1.73647e-05	1.33113e-05	1.49678e-05	2.41587e-05	2.53641e-05	1.62953e-05	1.41782e-05	1.93636e-05	1.9964e-05	1.45293e-05	1.56359e-05	2.82728e-05	2.50947e-05	1.60239e-05	1.25435e-05	2.2209e-05	2.17659e-05	1.25144e-05	1.62124e-05	1.97673e-05	2.33452e-05	1.46432e-05	1.69694e-05	2.50225e-05	2.88458e-05	1.51063e-05	1.75735e-05	1.91513e-05	2.57089e-05
1595.35	1.362e-06	1.99475e-08	1.21167e-07	-2.01583e-06	5.1061e-07	8.29018e-07	-1.23385e-06	-7.00895e-07	-1.44508e-07	-7.565e-07	1.71853e-06	-6.50166e-07	-1.50249e-06	-1.62223e-06	1.20438e-07	-8.88043e-07	1.02169e-06	-1.17152e-06	2.31041e-06	-1.57298e-06	-5.38959e-07	-6.98461e-07	2.31189e-06	1.77485e-06	1.68149e-06	-1.68807e-06	-9.20005e-07	-2.28052e-06	3.53354e-07	1.34662e-06	5.82019e-07	-4.99483e-07	1.89247e-06	-1.84198e-06	1.14727e-06	-2.06633e-06	2.49497e-07	-8.94627e-07	-5.69745e-07	-1.63449e-07	-1.59821e-06	1.50757e-06	-1.18787e-07	3.07212e-07	1.17248e-06	1.77411e-06	-8.39698e-07	-7.82065e-07
[truncated: 36 more columns]

## Sheet: Figure 5D and Suppl. Figure S4D
	Water correction + baseline correction + normalization to the area under the curve													Difference spectra [(+NAD+)-(-NAD+)]
Wavenumber [cm-1]	Absorbance													ΔAbsorbance
	DNAblunt													DNAblunt
	[1]				[2]				[3]					[1]			[2]			[3]
	(-NAD+)	(+NAD+) 0 min	(+NAD+) 1 min	(+NAD+) 2 min	(-NAD+)	(+NAD+) 0 min	(+NAD+) 1 min	(+NAD+) 2 min	(-NAD+)	(+NAD+) 0 min	(+NAD+) 1 min	(+NAD+) 2 min		0 min	1 min	2 min	0 min	1 min	2 min	0 min	1 min	2 min
1710.1	1.41748e-06	-5.01224e-07	-1.26201e-06	-1.75478e-06	-1.07712e-06	2.1584e-06	6.34033e-07	-5.83759e-07	2.10031e-06	-6.44472e-07	-1.1947e-07	-1.2189e-06		-2.74479e-06	-2.21978e-06	-3.31921e-06	-1.9187e-06	-2.67949e-06	-3.17225e-06	3.23552e-06	1.71115e-06	4.93361e-07
1709.62	1.35222e-06	-1.50175e-06	-1.9568e-06	-1.93115e-06	-1.47521e-06	-1.89586e-07	-3.18934e-06	-1.84731e-06	1.81191e-06	-4.32099e-06	-2.95334e-06	-4.22605e-06		-6.13291e-06	-4.76526e-06	-6.03796e-06	-2.85397e-06	-3.30901e-06	-3.28337e-06	1.28562e-06	-1.71414e-06	-3.72107e-07
1709.13	2.17775e-06	-1.44831e-06	-2.0224e-06	-8.06429e-07	-8.47799e-07	-1.51485e-06	-5.89903e-06	-1.84126e-06	2.63978e-06	-6.76661e-06	-4.72604e-06	-5.5673e-06		-9.40639e-06	-7.36582e-06	-8.20707e-06	-3.62606e-06	-4.20014e-06	-2.98418e-06	-6.67056e-07	-5.05123e-06	-9.93463e-07
1708.65	3.91144e-06	-2.1794e-07	-1.4367e-06	1.58185e-06	8.30061e-07	-1.76659e-06	-7.25082e-06	-5.3381e-07	4.60915e-06	-7.87885e-06	-5.1214e-06	-5.17925e-06		-1.2488e-05	-9.73055e-06	-9.78841e-06	-4.12938e-06	-5.34814e-06	-2.3296e-06	-2.59665e-06	-8.08088e-06	-1.36387e-06
1708.17	6.52728e-06	2.15669e-06	-2.4152e-07	5.18556e-06	3.60777e-06	-9.32984e-07	-7.62243e-06	1.98184e-06	7.73374e-06	-7.542e-06	-4.54226e-06	-3.06081e-06		-1.52757e-05	-1.2276e-05	-1.07946e-05	-4.37059e-06	-6.7688e-06	-1.34172e-06	-4.54075e-06	-1.12302e-05	-1.62593e-06
1707.68	1.0026e-05	5.6207e-06	1.60597e-06	9.94484e-06	7.51034e-06	1.18935e-06	-6.74218e-06	5.76899e-06	1.20269e-05	-5.67913e-06	-2.70138e-06	6.79711e-07		-1.7706e-05	-1.47283e-05	-1.13472e-05	-4.40534e-06	-8.42007e-06	-8.11943e-08	-6.32099e-06	-1.42525e-05	-1.74135e-06
1707.2	1.43901e-05	1.01934e-05	4.03781e-06	1.58e-05	1.24746e-05	4.61262e-06	-4.55467e-06	1.06722e-05	1.7476e-05	-2.16181e-06	4.45205e-07	6.21472e-06		-1.96378e-05	-1.70308e-05	-1.12613e-05	-4.19671e-06	-1.03523e-05	1.4099e-06	-7.86194e-06	-1.70292e-05	-1.80239e-06
1706.72	1.96748e-05	1.58937e-05	7.27642e-06	2.27027e-05	1.8751e-05	9.43742e-06	-1.0049e-06	1.69107e-05	2.40948e-05	3.28422e-06	4.95403e-06	1.33567e-05		-2.08106e-05	-1.91408e-05	-1.07381e-05	-3.78103e-06	-1.23984e-05	3.02793e-06	-9.31362e-06	-1.97559e-05	-1.84031e-06
1706.24	2.59357e-05	2.27408e-05	1.12747e-05	3.06173e-05	2.62764e-05	1.56896e-05	3.98958e-06	2.43916e-05	3.20624e-05	1.03159e-05	1.08684e-05	2.20751e-05		-2.17465e-05	-2.1194e-05	-9.98733e-06	-3.19492e-06	-1.4661e-05	4.68163e-06	-1.05867e-05	-2.22868e-05	-1.88479e-06
1705.76	3.32098e-05	3.07721e-05	1.61385e-05	3.94289e-05	3.51491e-05	2.34954e-05	1.05662e-05	3.31468e-05	4.09596e-05	1.91951e-05	1.82458e-05	3.226e-05		-2.17645e-05	-2.27138e-05	-8.69962e-06	-2.43774e-06	-1.70713e-05	6.21915e-06	-1.16537e-05	-2.45829e-05	-2.00229e-06
1705.27	4.15364e-05	3.99731e-05	2.19529e-05	4.93317e-05	4.54674e-05	3.29055e-05	1.87803e-05	4.32396e-05	5.09901e-05	2.99734e-05	2.71575e-05	4.38808e-05		-2.10168e-05	-2.38326e-05	-7.10928e-06	-1.56324e-06	-1.95835e-05	7.79534e-06	-1.25619e-05	-2.66871e-05	-2.22781e-06
1704.79	5.12234e-05	5.05962e-05	2.88768e-05	6.02837e-05	5.73052e-05	4.39957e-05	2.86755e-05	5.47639e-05	6.21672e-05	4.26893e-05	3.75815e-05	5.68748e-05		-1.94779e-05	-2.45857e-05	-5.29236e-06	-6.272e-07	-2.23466e-05	9.06032e-06	-1.33095e-05	-2.86297e-05	-2.54134e-06
1704.31	6.23285e-05	6.26455e-05	3.70479e-05	7.23703e-05	7.07853e-05	5.70982e-05	4.05209e-05	6.77518e-05	7.45404e-05	5.73691e-05	4.97745e-05	7.12261e-05		-1.71713e-05	-2.47659e-05	-3.31432e-06	3.17055e-07	-2.52806e-05	1.00418e-05	-1.36871e-05	-3.02643e-05	-3.03344e-06
1703.82	7.50353e-05	7.6251e-05	4.66357e-05	8.57005e-05	8.60055e-05	7.18514e-05	5.43058e-05	8.23286e-05	8.81598e-05	7.40255e-05	6.37581e-05	8.7137e-05		-1.41342e-05	-2.44017e-05	-1.02275e-06	1.2157e-06	-2.83996e-05	1.06652e-05	-1.41542e-05	-3.16997e-05	-3.67689e-06
1703.34	8.95462e-05	9.1543e-05	5.77725e-05	0.000100457	0.000103025	8.85623e-05	7.01125e-05	9.84946e-05	0.000103125	9.26846e-05	7.96025e-05	0.000104235		-1.04408e-05	-2.35229e-05	1.10964e-06	1.99676e-06	-3.17737e-05	1.09107e-05	-1.44626e-05	-3.29124e-05	-4.53026e-06
1702.86	0.000106063	0.000108688	7.08607e-05	0.000116821	0.000122143	0.000107307	8.80234e-05	0.000116563	0.000119586	0.000113269	9.74212e-05	0.000122784		-6.31705e-06	-2.21646e-05	3.1984e-06	2.62486e-06	-3.52027e-05	1.0758e-05	-1.48359e-05	-3.41193e-05	-5.58007e-06
1702.38	0.000124826	0.000127835	8.60747e-05	0.000135025	0.000143369	0.000128135	0.000108012	0.000136533	0.000137603	0.000135985	0.000117313	0.000142863		-1.6185e-06	-2.02902e-05	5.26002e-06	3.00962e-06	-3.87511e-05	1.01988e-05	-1.52334e-05	-3.53571e-05	-6.8358e-06
1701.9	0.000146072	0.000149189	0.0001037	0.000155532	0.00016685	0.000151124	0.000130159	0.000158468	0.000157552	0.000160767	0.000139363	0.000164629		3.21528e-06	-1.8189e-05	7.07662e-06	3.11628e-06	-4.23721e-05	9.45975e-06	-1.57261e-05	-3.66905e-05	-8.38207e-06
1701.41	0.000169897	0.000172826	0.000124034	0.000178165	0.000192684	0.000176322	0.000154439	0.000182492	0.000179593	0.000187629	0.000163684	0.000188174		8.03613e-06	-1.59088e-05	8.58116e-06	2.92886e-06	-4.58636e-05	8.26768e-06	-1.63618e-05	-3.82448e-05	-1.01916e-05
1700.93	0.000196719	0.00019913	0.000147372	0.000203401	0.000220994	0.000203806	0.00018084	0.000208669	0.000203951	0.000216634	0.000190269	0.000213657		1.26835e-05	-1.36824e-05	9.7059e-06	2.41043e-06	-4.93479e-05	6.68141e-06	-1.71875e-05	-4.01538e-05	-1.23249e-05
1700.45	0.000226633	0.00022815	0.000173989	0.000231446	0.000251877	0.000233487	0.000209548	0.000237091	0.000230887	0.000247847	0.000219372	0.000241265		1.69597e-05	-1.15145e-05	1.0378e-05	1.51733e-06	-5.26438e-05	4.81295e-06	-1.83897e-05	-4.23288e-05	-1.47863e-05
1699.96	0.000259768	0.000260083	0.000204142	0.000262532	0.000285457	0.000265644	0.000240526	0.000267852	0.000260676	0.000281355	0.000251002	0.000271061		2.06795e-05	-9.6738e-06	1.0385e-05	3.15216e-07	-5.56266e-05	2.76325e-06	-1.98129e-05	-4.49314e-05	-1.76049e-05
1699.48	0.000296273	0.000295069	0.000238272	0.000296828	0.000322013	0.000300239	0.000273882	0.000301265	0.000293542	0.00031725	0.000285228	0.000303422		2.37081e-05	-8.31382e-06	9.8794e-06	-1.2037e-06	-5.80013e-05	5.54903e-07	-2.17746e-05	-4.81312e-05	-2.07482e-05
1699	0.00033624	0.000333229	0.000276142	0.000334468	0.000361233	0.000337321	0.000309699	0.000336986	0.000329711	0.000355556	0.000322123	0.000338379		2.58448e-05	-7.58877e-06	8.66759e-06	-3.01139e-06	-6.00983e-05	-1.7719e-06	-2.39119e-05	-5.15338e-05	-2.42463e-05
1698.52	0.000379747	0.000374676	0.000318091	0.000375552	0.000403371	0.000376992	0.000348059	0.000375328	0.000369271	0.000396544	0.000361713	0.00037609		2.72732e-05	-7.55771e-06	6.81872e-06	-5.07014e-06	-6.1655e-05	-4.19431e-06	-2.63786e-05	-5.53121e-05	-2.80423e-05
1698.04	0.000426802	0.000419459	0.000364206	0.000420049	0.000448465	0.000419227	0.00038903	0.000416322	0.000412523	0.000440226	0.000404028	0.000416649		2.77034e-05	-8.49454e-06	4.12623e-06	-7.34297e-06	-6.25962e-05	-6.75303e-06	-2.92375e-05	-5.9435e-05	-3.21425e-05
1697.56	0.000477628	0.000467832	0.000414541	0.000468143	0.000496541	0.000464154	0.000432682	0.000460031	0.000459468	0.000486655	0.000449055	0.000460136		2.71871e-05	-1.04127e-05	6.6839e-07	-9.79507e-06	-6.30862e-05	-9.48474e-06	-3.23872e-05	-6.38592e-05	-3.65098e-05
1697.08	0.000531782	0.000519368	0.000469079	0.000519756	0.0005476	0.000511721	0.000479285	0.00050647	0.000510095	0.000535869	0.000496938	0.000506565		2.57738e-05	-1.3157e-05	-3.52934e-06	-1.24137e-05	-6.27025e-05	-1.2026e-05	-3.58787e-05	-6.83143e-05	-4.11296e-05
1696.6	0.000589411	0.000574256	0.000527748	0.000574804	0.000601581	0.000561892	0.000528395	0.000555609	0.000564356	0.000587881	0.000547145	0.00055589		2.35256e-05	-1.72101e-05	-8.46539e-06	-1.51551e-05	-6.16627e-05	-1.46064e-05	-3.96894e-05	-7.31862e-05	-4.59726e-05
1696.11	0.000650435	0.000632415	0.000590291	0.000633241	0.000658287	0.000614857	0.000580241	0.000607271	0.000622165	0.000642669	0.000599824	0.000607954		2.05035e-05	-2.23413e-05	-1.42109e-05	-1.80207e-05	-6.0144e-05	-1.71939e-05	-4.34296e-05	-7.80452e-05	-5.10161e-05
1695.63	0.00071472	0.000693755	0.000656808	0.000694935	0.000717934	0.000670554	0.000634784	0.000661762	0.000683375	0.000700365	0.00065486	0.000662866		1.699e-05	-2.85158e-05	-2.0509e-05	-2.0965e-05	-5.79128e-05	-1.97854e-05	-4.73798e-05	-8.31496e-05	-5.61725e-05
1695.15	0.000782141	0.000758169	0.000726913	0.000759741	0.000780263	0.00072901	0.000691984	0.000718906	0.000747943	0.000760655	0.000712139	0.000720423		1.27117e-05	-3.58038e-05	-2.75203e-05	-2.39713e-05	-5.52275e-05	-2.23991e-05	-5.12529e-05	-8.82794e-05	-6.13569e-05
1694.67	0.000852496	0.00082552	0.000800303	0.000827374	0.000845165	0.000790302	0.000751813	0.000778689	0.000815425	0.000823647	0.000771593	0.000780499		8.22216e-06	-4.38318e-05	-3.49257e-05	-2.69764e-05	-5.21934e-05	-2.51223e-05	-5.48638e-05	-9.33525e-05	-6.64762e-05
1694.18	0.000925435	0.00089551	0.000876641	0.000897937	0.000912508	0.000854455	0.000814246	0.000841128	0.000885739	0.000889318	0.000833165	0.000843		3.57883e-06	-5.25744e-05	-4.27393e-05	-2.99249e-05	-4.87949e-05	-2.74983e-05	-5.80522e-05	-9.82614e-05	-7.138e-05
1693.7	0.001	0.000968279	0.000955557	0.000971083	0.000982144	0.000921537	0.000879071	0.000906222	0.000958677	0.000957618	0.000896654	0.000907817		-1.05834e-06	-6.20225e-05	-5.08597e-05	-3.2775e-05	-4.54977e-05	-2.99716e-05	-6.06073e-05	-0.000103073	-7.59221e-05
1693.22	0.00108	0.00104	0.00104	0.00105	0.00105	0.000991729	0.000946565	0.000973943	0.00103	0.00103	0.000962381	0.000974873		-5.55254e-06	-7.16592e-05	-5.91666e-05	-3.54342e-05	-4.22739e-05	-3.23267e-05	-6.22127e-05	-0.000107376	-7.99994e-05
1692.73	0.00116	0.00112	0.00112	0.00112	0.00113	0.00106	0.00102	0.00104	0.00111	0.0011	0.00103	0.00104		-9.74301e-06	-8.14331e-05	-6.73801e-05	-3.78771e-05	-3.91192e-05	-3.45626e-05	-6.31873e-05	-0.000111393	-8.34994e-05
1692.25	0.00124	0.0012	0.0012	0.0012	0.0012	0.00114	0.00109	0.00112	0.00119	0.00118	0.0011	0.00112		-1.36976e-05	-9.11139e-05	-7.56464e-05	-4.00393e-05	-3.64493e-05	-3.66282e-05	-6.29788e-05	-0.00011477	-8.63523e-05
1691.77	0.00132	0.00128	0.00129	0.00129	0.00128	0.00122	0.00116	0.00119	0.00127	0.00126	0.00117	0.00119		-1.68996e-05	-0.000100339	-8.35288e-05	-4.1886e-05	-3.41981e-05	-3.85016e-05	-6.16932e-05	-0.000117609	-8.8567e-05
1691.29	0.00141	0.00137	0.00138	0.00137	0.00136	0.0013	0.00124	0.00127	0.00136	0.00134	0.00125	0.00126		-1.97677e-05	-0.000109188	-9.11355e-05	-4.33995e-05	-3.24435e-05	-4.00115e-05	-5.93335e-05	-0.000119871	-9.01317e-05
1690.81	0.00149	0.00145	0.00146	0.00145	0.00144	0.00138	0.00132	0.00135	0.00144	0.00142	0.00132	0.00134		-2.21298e-05	-0.000117322	-9.81891e-05	-4.45739e-05	-3.13741e-05	-4.15775e-05	-5.59516e-05	-0.000121582	-9.11235e-05
1690.33	0.00158	0.00154	0.00155	0.00154	0.00152	0.00147	0.0014	0.00143	0.00153	0.0015	0.0014	0.00142		-2.40149e-05	-0.000124425	-0.000104537	-4.54063e-05	-3.07313e-05	-4.27663e-05	-5.16496e-05	-0.00012259	-9.15761e-05
1689.85	0.00167	0.00162	0.00164	0.00162	0.00161	0.00156	0.00148	0.00151	0.00161	0.00159	0.00148	0.0015		-2.54508e-05	-0.000130646	-0.000110043	-4.59473e-05	-3.06871e-05	-4.37158e-05	-4.67205e-05	-0.000123237	-9.1612e-05
1689.36	0.00176	0.00171	0.00173	0.00171	0.00169	0.00165	0.00157	0.0016	0.0017	0.00167	0.00157	0.00159		-2.64798e-05	-0.000135762	-0.00011477	-4.62247e-05	-3.13766e-05	-4.4427e-05	-4.09005e-05	-0.000123273	-9.13775e-05
1688.88	0.00185	0.0018	0.00181	0.0018	0.00178	0.00174	0.00165	0.00169	0.00179	0.00176	0.00165	0.00167		-2.70345e-05	-0.000139692	-0.00011832	-4.62774e-05	-3.24914e-05	-4.4927e-05	-3.48101e-05	-0.00012308	-9.09636e-05
1688.4	0.00193	0.00189	0.0019	0.00189	0.00186	0.00183	0.00174	0.00177	0.00188	0.00185	0.00174	0.00176		-2.76154e-05	-0.000142589	-0.000120975	-4.61617e-05	-3.41401e-05	-4.52415e-05	-2.85281e-05	-0.000122562	-9.05022e-05
1687.92	0.00202	0.00198	0.00199	0.00198	0.00195	0.00193	0.00183	0.00186	0.00197	0.00194	0.00183	0.00185		-2.78478e-05	-0.000144189	-0.000122468	-4.59258e-05	-3.62947e-05	-4.55558e-05	-2.22837e-05	-0.000121839	-9.01615e-05
1687.43	0.00211	0.00207	0.00207	0.00207	0.00204	0.00202	0.00192	0.00195	0.00206	0.00203	0.00192	0.00194		-2.79914e-05	-0.000144733	-0.00012302	-4.56145e-05	-3.87503e-05	-4.54424e-05	-1.62843e-05	-0.000120941	-9.00596e-05
1686.95	0.0022	0.00216	0.00216	0.00216	0.00213	0.00212	0.00201	0.00204	0.00215	0.00213	0.00201	0.00203		-2.81269e-05	-0.000144526	-0.000122713	-4.52604e-05	-4.17088e-05	-4.54015e-05	-1.07349e-05	-0.000120163	-9.03207e-05
1686.47	0.00229	0.00225	0.00225	0.00225	0.00222	0.00221	0.0021	0.00213	0.00225	0.00222	0.0021	0.00212		-2.83481e-05	-0.0001434	-0.00012173	-4.48991e-05	-4.49401e-05	-4.5348e-05	-5.72413e-06	-0.000119271	-9.11193e-05
1685.98	0.00238	0.00234	0.00233	0.00234	0.00231	0.00231	0.00219	0.00222	0.00234	0.00231	0.0022	0.00222		-2.87752e-05	-0.000141735	-0.000120104	-4.45507e-05	-4.81721e-05	-4.52955e-05	-1.8511e-06	-0.000118689	-9.25598e-05
1685.5	0.00247	0.00243	0.00242	0.00243	0.0024	0.0024	0.00228	0.0023	0.00243	0.0024	0.00229	0.00231		-2.96064e-05	-0.000139704	-0.000118319	-4.42246e-05	-5.15876e-05	-4.53023e-05	1.15625e-06	-0.000118192	-9.47465e-05
1685.02	0.00256	0.00252	0.00251	0.00251	0.00249	0.00249	0.00237	0.00239	0.00252	0.00249	0.00238	0.0024		-3.04923e-05	-0.00013741	-0.000116282	-4.39405e-05	-5.49054e-05	-4.53952e-05	3.06217e-06	-0.000118031	-9.77521e-05
1684.54	0.00265	0.00261	0.00259	0.0026	0.00258	0.00258	0.00246	0.00248	0.00261	0.00258	0.00248	0.0025		-3.19031e-05	-0.000135352	-0.000114531	-4.36988e-05	-5.79964e-05	-4.5467e-05	3.81016e-06	-0.000118253	-0.000101599
1684.06	0.00274	0.00269	0.00268	0.00269	0.00267	0.00267	0.00255	0.00256	0.0027	0.00267	0.00257	0.00259		-3.37089e-05	-0.000133549	-0.000113051	-4.34932e-05	-6.09046e-05	-4.59674e-05	3.40828e-06	-0.000118912	-0.000106293
1683.58	0.00283	0.00278	0.00276	0.00278	0.00276	0.00276	0.00264	0.00265	0.00279	0.00276	0.00266	0.00268		-3.58746e-05	-0.000132021	-0.000112015	-4.33399e-05	-6.32352e-05	-4.64654e-05	1.915e-06	-0.000119887	-0.00011174
1683.1	0.00291	0.00287	0.00285	0.00287	0.00285	0.00285	0.00273	0.00273	0.00288	0.00284	0.00275	0.00277		-3.83398e-05	-0.00013115	-0.0001115	-4.32235e-05	-6.50644e-05	-4.71043e-05	-6.98054e-07	-0.000121467	-0.000117851
1682.61	0.003	0.00296	0.00293	0.00295	0.00294	0.00294	0.00282	0.00282	0.00297	0.00293	0.00284	0.00286		-4.10304e-05	-0.000130888	-0.000111762	-4.31905e-05	-6.64997e-05	-4.79071e-05	-3.80381e-06	-0.000123298	-0.000124469
1682.13	0.00309	0.00304	0.00302	0.00304	0.00303	0.00302	0.0029	0.0029	0.00306	0.00301	0.00292	0.00294		-4.36487e-05	-0.000131224	-0.00011248	-4.32513e-05	-6.72161e-05	-4.88427e-05	-7.69518e-06	-0.000125655	-0.000131416
1681.65	0.00317	0.00313	0.0031	0.00312	0.00312	0.0031	0.00299	0.00298	0.00314	0.00309	0.00301	0.00303		-4.65267e-05	-0.000132268	-0.000113931	-4.34555e-05	-6.73556e-05	-4.99198e-05	-1.19574e-05	-0.000128263	-0.000138519
1681.17	0.00326	0.00321	0.00319	0.0032	0.0032	0.00319	0.00307	0.00306	0.00322	0.00318	0.00309	0.00311		-4.90919e-05	-0.000133722	-0.000115784	-4.38399e-05	-6.69302e-05	-5.09992e-05	-1.64275e-05	-0.000131064	-0.000145628
1680.68	0.00334	0.00329	0.00327	0.00329	0.00329	0.00327	0.00316	0.00314	0.00331	0.00326	0.00317	0.00319		-5.1356e-05	-0.000135587	-0.000118103	-4.44697e-05	-6.58208e-05	-5.22129e-05	-2.08666e-05	-0.000133906	-0.000152569
1680.2	0.00342	0.00338	0.00336	0.00337	0.00338	0.00335	0.00324	0.00322	0.00339	0.00333	0.00325	0.00327		-5.32008e-05	-0.000137928	-0.000120747	-4.53679e-05	-6.43655e-05	-5.37471e-05	-2.51234e-05	-0.000136856	-0.000159229
1679.72	0.0035	0.00346	0.00344	0.00345	0.00346	0.00343	0.00332	0.00329	0.00347	0.00341	0.00333	0.00334		-5.45707e-05	-0.000140322	-0.000123633	-4.65997e-05	-6.24879e-05	-5.54785e-05	-2.8938e-05	-0.000139499	-0.000165499
1679.23	0.00358	0.00354	0.00352	0.00353	0.00354	0.00351	0.0034	0.00337	0.00355	0.00349	0.0034	0.00342		-5.53707e-05	-0.000142767	-0.000126464	-4.81637e-05	-6.00678e-05	-5.74298e-05	-3.26143e-05	-0.000142031	-0.000171265
1678.75	0.00366	0.00361	0.00361	0.00361	0.00363	0.00359	0.00348	0.00345	0.00362	0.00357	0.00348	0.00349		-5.57636e-05	-0.000145175	-0.000129437	-5.007e-05	-5.75203e-05	-5.96701e-05	-3.56941e-05	-0.000144098	-0.000176536
1678.27	0.00374	0.00369	0.00369	0.00368	0.00371	0.00367	0.00356	0.00353	0.0037	0.00365	0.00355	0.00357		-5.53088e-05	-0.000147306	-0.000132141	-5.23181e-05	-5.4752e-05	-6.22057e-05	-3.82915e-05	-0.000145762	-0.000181263
1677.79	0.00382	0.00377	0.00377	0.00376	0.00379	0.00375	0.00364	0.0036	0.00378	0.00372	0.00363	0.00364		-5.45573e-05	-0.000149405	-0.000134847	-5.48599e-05	-5.18824e-05	-6.5275e-05	-4.04274e-05	-0.000147021	-0.000185417
1677.31	0.0039	0.00384	0.00385	0.00383	0.00387	0.00383	0.00372	0.00368	0.00386	0.0038	0.0037	0.00372		-5.34302e-05	-0.00015127	-0.000137302	-5.76479e-05	-4.91223e-05	-6.87321e-05	-4.21724e-05	-0.000147865	-0.000189058
1676.83	0.00398	0.00392	0.00393	0.00391	0.00395	0.0039	0.0038	0.00376	0.00393	0.00388	0.00378	0.00379		-5.21132e-05	-0.000152777	-0.00013953	-6.05927e-05	-4.63031e-05	-7.24372e-05	-4.35978e-05	-0.000148187	-0.000192187
1676.35	0.00406	0.004	0.00402	0.00398	0.00403	0.00398	0.00388	0.00383	0.00401	0.00396	0.00386	0.00387		-5.0781e-05	-0.000154285	-0.000141593	-6.36562e-05	-4.36731e-05	-7.65788e-05	-4.49753e-05	-0.000148368	-0.000194908
1675.86	0.00414	0.00407	0.0041	0.00406	0.00411	0.00406	0.00396	0.00391	0.00409	0.00404	0.00393	0.00395		-4.95852e-05	-0.000155663	-0.000143659	-6.67334e-05	-4.14794e-05	-8.1153e-05	-4.59199e-05	-0.000148161	-0.000197224
1675.38	0.00422	0.00415	0.00418	0.00413	0.00419	0.00414	0.00404	0.00399	0.00417	0.00412	0.00401	0.00402		-4.85663e-05	-0.000157014	-0.000145502	-6.97356e-05	-3.94903e-05	-8.60992e-05	-4.70051e-05	-0.000147987	-0.000199226
1674.9	0.0043	0.00422	0.00426	0.00421	0.00427	0.00422	0.00412	0.00407	0.00425	0.0042	0.00409	0.0041		-4.83206e-05	-0.000158558	-0.00014755	-7.26033e-05	-3.79691e-05	-9.14002e-05	-4.81886e-05	-0.000147814	-0.000201
1674.42	0.00438	0.0043	0.00434	0.00428	0.00435	0.0043	0.0042	0.00415	0.00434	0.00429	0.00418	0.00419		-4.85446e-05	-0.000160056	-0.000149621	-7.52512e-05	-3.69468e-05	-9.68732e-05	-4.95513e-05	-0.00014772	-0.000202567
1673.93	0.00446	0.00438	0.00442	0.00436	0.00443	0.00438	0.00429	0.00423	0.00442	0.00437	0.00426	0.00427		-4.94281e-05	-0.000161711	-0.00015197	-7.76445e-05	-3.63181e-05	-0.000102557	-5.11504e-05	-0.000147798	-0.000204021
1673.45	0.00454	0.00446	0.0045	0.00443	0.00452	0.00447	0.00437	0.00431	0.00451	0.00446	0.00434	0.00435		-5.10232e-05	-0.00016372	-0.000154673	-7.97273e-05	-3.64139e-05	-0.000108577	-5.30557e-05	-0.0001483	-0.000205414
1672.97	0.00462	0.00454	0.00459	0.00451	0.00461	0.00455	0.00446	0.0044	0.0046	0.00454	0.00443	0.00444		-5.33134e-05	-0.000165769	-0.000157833	-8.14961e-05	-3.70544e-05	-0.000114659	-5.51301e-05	-0.000148949	-0.00020679
1672.48	0.00471	0.00463	0.00467	0.00459	0.0047	0.00464	0.00455	0.00449	0.00469	0.00463	0.00452	0.00453		-5.62323e-05	-0.000168007	-0.000161348	-8.29399e-05	-3.80673e-05	-0.000120717	-5.78756e-05	-0.000150132	-0.000208245
1672	0.0048	0.00471	0.00476	0.00467	0.00479	0.00473	0.00464	0.00458	0.00478	0.00472	0.00461	0.00462		-5.98725e-05	-0.000170364	-0.000165557	-8.4083e-05	-3.96595e-05	-0.000126667	-6.0818e-05	-0.000151554	-0.00020983
1671.52	0.00488	0.0048	0.00484	0.00475	0.00488	0.00482	0.00473	0.00467	0.00488	0.00482	0.00471	0.00471		-6.36178e-05	-0.000172666	-0.000170183	-8.49157e-05	-4.16086e-05	-0.000132355	-6.4123e-05	-0.00015341	-0.000211612
1671.04	0.00497	0.00489	0.00493	0.00484	0.00498	0.00491	0.00482	0.00477	0.00498	0.00491	0.0048	0.0048		-6.7834e-05	-0.000175135	-0.000175477	-8.54832e-05	-4.38096e-05	-0.000137828	-6.77109e-05	-0.000155674	-0.000213646
1670.56	0.00507	0.00498	0.00502	0.00492	0.00508	0.00501	0.00492	0.00486	0.00508	0.00501	0.0049	0.0049		-7.21902e-05	-0.000177516	-0.000181251	-8.58034e-05	-4.63189e-05	-0.000142821	-7.15806e-05	-0.000158353	-0.000215975
1670.08	0.00516	0.00508	0.00511	0.00502	0.00518	0.00511	0.00502	0.00496	0.00518	0.00511	0.005	0.00499		-7.65731e-05	-0.000179629	-0.000187433	-8.58709e-05	-4.87199e-05	-0.000147074	-7.56393e-05	-0.000161329	-0.000218647
1669.6	0.00526	0.00517	0.00521	0.00511	0.00529	0.00521	0.00512	0.00506	0.00529	0.00521	0.0051	0.00509		-8.08128e-05	-0.000181677	-0.000193912	-8.57066e-05	-5.11041e-05	-0.000150634	-7.99272e-05	-0.000164818	-0.000221648
1669.11	0.00536	0.00527	0.00531	0.00521	0.00539	0.00531	0.00523	0.00517	0.00539	0.00531	0.00521	0.00519		-8.47819e-05	-0.000183489	-0.00020074	-8.52977e-05	-5.35262e-05	-0.000153429	-8.39253e-05	-0.000168575	-0.000224992
1668.63	0.00546	0.00538	0.00541	0.00531	0.0055	0.00542	0.00533	0.00528	0.0055	0.00541	0.00532	0.00529		-8.82434e-05	-0.000185019	-0.000207506	-8.46261e-05	-5.5636e-05	-0.000155423	-8.78959e-05	-0.000172843	-0.000228629
1668.15	0.00557	0.00548	0.00551	0.00541	0.00562	0.00553	0.00544	0.00538	0.00561	0.00552	0.00542	0.0054		-9.15156e-05	-0.000186417	-0.000214352	-8.36508e-05	-5.75281e-05	-0.000156591	-9.15899e-05	-0.000177449	-0.000232504
1667.67	0.00568	0.00559	0.00562	0.00552	0.00573	0.00564	0.00555	0.0055	0.00572	0.00563	0.00553	0.0055		-9.40993e-05	-0.00018747	-0.00022096	-8.23503e-05	-5.91901e-05	-0.000156811	-9.48279e-05	-0.000182362	-0.000236546
1667.18	0.00579	0.00571	0.00573	0.00563	0.00585	0.00575	0.00566	0.00561	0.00583	0.00574	0.00565	0.00561		-9.61133e-05	-0.000188351	-0.000227347	-8.06761e-05	-6.04528e-05	-0.000156308	-9.74712e-05	-0.000187576	-0.000240667
1666.7	0.0059	0.00582	0.00584	0.00574	0.00597	0.00587	0.00578	0.00572	0.00595	0.00585	0.00576	0.00572		-9.75253e-05	-0.000189342	-0.000233496	-7.86408e-05	-6.16405e-05	-0.00015532	-9.93832e-05	-0.000193229	-0.00024479
1666.22	0.00601	0.00594	0.00595	0.00586	0.00609	0.00599	0.00589	0.00584	0.00607	0.00597	0.00587	0.00583		-9.83618e-05	-0.000190234	-0.000239381	-7.62031e-05	-6.26045e-05	-0.000153836	-0.000100281	-0.000198942	-0.000248793
1665.73	0.00613	0.00606	0.00607	0.00598	0.00621	0.00611	0.00601	0.00596	0.00618	0.00608	0.00599	0.00594		-9.86854e-05	-0.000191324	-0.000244862	-7.34298e-05	-6.32345e-05	-0.000152011	-0.000100508	-0.00020501	-0.000252593
1665.25	0.00625	0.00618	0.00619	0.0061	0.00634	0.00624	0.00613	0.00608	0.0063	0.00621	0.00611	0.00605		-9.84143e-05	-0.000192738	-0.000250281	-7.03436e-05	-6.38568e-05	-0.000150044	-9.95991e-05	-0.000211103	-0.000256164
1664.77	0.00638	0.00631	0.00631	0.00623	0.00646	0.00636	0.00624	0.0062	0.00643	0.00633	0.00623	0.00617		-9.78064e-05	-0.000194463	-0.000255403	-6.70372e-05	-6.43631e-05	-0.000148091	-9.76495e-05	-0.00021732	-0.000259405
1664.29	0.0065	0.00644	0.00644	0.00635	0.00659	0.00649	0.00637	0.00633	0.00655	0.00645	0.00635	0.00629		-9.7146e-05	-0.000196949	-0.000260627	-6.36304e-05	-6.4842e-05	-0.000146532	-9.46662e-05	-0.00022358	-0.000262222
1663.81	0.00663	0.00657	0.00656	0.00648	0.00672	0.00663	0.00649	0.00645	0.00668	0.00658	0.00648	0.00641		-9.63799e-05	-0.000200077	-0.000265816	-6.02405e-05	-6.54638e-05	-0.000145395	-9.07005e-05	-0.000229795	-0.000264618
1663.33	0.00676	0.0067	0.00669	0.00661	0.00684	0.00676	0.00661	0.00658	0.0068	0.00671	0.0066	0.00653		-9.56549e-05	-0.000203813	-0.000271062	-5.70233e-05	-6.60339e-05	-0.000144725	-8.58541e-05	-0.000235685	-0.000266485
1662.85	0.00688	0.00683	0.00682	0.00674	0.00697	0.00689	0.00673	0.0067	0.00693	0.00684	0.00672	0.00666		-9.51049e-05	-0.000208473	-0.000276424	-5.41279e-05	-6.67718e-05	-0.000144845	-8.03478e-05	-0.000241445	-0.000267777
1662.36	0.00701	0.00696	0.00695	0.00687	0.0071	0.00702	0.00685	0.00683	0.00706	0.00697	0.00685	0.00678		-9.47821e-05	-0.000213884	-0.00028205	-5.16749e-05	-6.78816e-05	-0.000145877	-7.38623e-05	-0.000246556	-0.000268435
1661.88	0.00714	0.00709	0.00708	0.007	0.00722	0.00716	0.00697	0.00696	0.00719	0.0071	0.00697	0.00691		-9.49525e-05	-0.000220021	-0.000287599	-4.97658e-05	-6.91055e-05	-0.000147932	-6.69672e-05	-0.000251151	-0.000268395
1661.4	0.00727	0.00723	0.0072	0.00712	0.00735	0.00729	0.0071	0.00708	0.00733	0.00723	0.0071	0.00703		-9.55023e-05	-0.000226946	-0.000293317	-4.84732e-05	-7.06376e-05	-0.000151055	-5.96601e-05	-0.000254881	-0.000267617
1660.92	0.0074	0.00736	0.00733	0.00725	0.00747	0.00742	0.00722	0.00721	0.00746	0.00736	0.00722	0.00716		-9.63153e-05	-0.000234235	-0.000298837	-4.78153e-05	-7.24633e-05	-0.000155133	-5.2081e-05	-0.000257587	-0.000266058
1660.43	0.00753	0.00748	0.00746	0.00737	0.0076	0.00755	0.00734	0.00733	0.00759	0.00749	0.00735	0.00728		-9.75036e-05	-0.000241874	-0.000304157	-4.77753e-05	-7.44356e-05	-0.000160294	-4.43694e-05	-0.000259044	-0.000263742
1659.95	0.00766	0.00761	0.00758	0.00749	0.00772	0.00768	0.00746	0.00746	0.00772	0.00762	0.00747	0.00741		-9.90723e-05	-0.00024988	-0.000309144	-4.82923e-05	-7.68115e-05	-0.000166608	-3.66521e-05	-0.000259307	-0.000260664
1659.47	0.00778	0.00774	0.00771	0.00761	0.00783	0.00781	0.00758	0.00758	0.00784	0.00774	0.00759	0.00753		-0.000100942	-0.000257733	-0.000313639	-4.92771e-05	-7.93855e-05	-0.000173868	-2.8926e-05	-0.000257971	-0.000256919
1658.98	0.00791	0.00786	0.00782	0.00772	0.00795	0.00793	0.00769	0.0077	0.00797	0.00787	0.0077	0.00765		-0.000103032	-0.000265422	-0.000317342	-5.05854e-05	-8.19382e-05	-0.000181929	-2.17313e-05	-0.00025531	-0.000252565
1658.5	0.00803	0.00797	0.00794	0.00784	0.00806	0.00805	0.00781	0.00781	0.00809	0.00799	0.00782	0.00777		-0.000105105	-0.000272748	-0.000320466	-5.20892e-05	-8.4717e-05	-0.000190677	-1.47266e-05	-0.000251017	-0.000247768
1658.02	0.00814	0.00809	0.00805	0.00794	0.00817	0.00816	0.00792	0.00793	0.00821	0.0081	0.00793	0.00789		-0.000107177	-0.000279397	-0.000322576	-5.36642e-05	-8.75371e-05	-0.000199997	-8.15454e-06	-0.000245376	-0.000242635
1657.54	0.00825	0.0082	0.00816	0.00804	0.00827	0.00827	0.00803	0.00804	0.00832	0.00821	0.00804	0.008		-0.000109287	-0.000285492	-0.000323926	-5.51658e-05	-9.03491e-05	-0.000209879	-2.07576e-06	-0.000238473	-0.000237358
1657.06	0.00836	0.0083	0.00827	0.00814	0.00837	0.00838	0.00814	0.00814	0.00843	0.00832	0.00814	0.00811		-0.000111141	-0.000290727	-0.000324366	-5.64822e-05	-9.32861e-05	-0.000220042	3.48904e-06	-0.000230494	-0.000232057
1656.58	0.00846	0.0084	0.00836	0.00823	0.00847	0.00848	0.00825	0.00824	0.00854	0.00843	0.00824	0.00821		-0.000112619	-0.000294826	-0.000323909	-5.75252e-05	-9.60704e-05	-0.000230243	8.51902e-06	-0.00022147	-0.000226851
1656.1	0.00856	0.0085	0.00846	0.00832	0.00856	0.00857	0.00835	0.00834	0.00864	0.00852	0.00834	0.00832		-0.00011363	-0.000298034	-0.000322654	-5.82665e-05	-9.88554e-05	-0.000240481	1.28654e-05	-0.000211937	-0.000221862
1655.61	0.00865	0.00859	0.00854	0.0084	0.00865	0.00866	0.00845	0.00843	0.00873	0.00862	0.00843	0.00841		-0.000114076	-0.000300122	-0.000320868	-5.8666e-05	-0.000101809	-0.000250655	1.70082e-05	-0.000201771	-0.000217205
1655.13	0.00873	0.00867	0.00863	0.00847	0.00873	0.00875	0.00854	0.00852	0.00882	0.00871	0.00852	0.0085		-0.000114034	-0.000301012	-0.000318334	-5.87365e-05	-0.00010464	-0.000260618	2.05003e-05	-0.000191515	-0.000212909
1654.65	0.00881	0.00875	0.0087	0.00854	0.0088	0.00883	0.00862	0.0086	0.0089	0.00879	0.0086	0.00859		-0.000113339	-0.000300897	-0.000315529	-5.85248e-05	-0.000107518	-0.000270244	2.35364e-05	-0.000181205	-0.000209028
1654.17	0.00888	0.00883	0.00877	0.00861	0.00888	0.0089	0.0087	0.00867	0.00898	0.00887	0.00868	0.00867		-0.000111825	-0.000299459	-0.00031231	-5.80684e-05	-0.000110432	-0.000279249	2.61009e-05	-0.00017106	-0.000205636
1653.68	0.00895	0.0089	0.00884	0.00867	0.00894	0.00897	0.00878	0.00874	0.00905	0.00894	0.00875	0.00874		-0.000109692	-0.000296926	-0.000308981	-5.739e-05	-0.000113174	-0.000287592	2.82076e-05	-0.000161206	-0.000202697
1653.2	0.00902	0.00896	0.0089	0.00872	0.009	0.00903	0.00885	0.0088	0.00912	0.00901	0.00882	0.00881		-0.000106928	-0.000293455	-0.000305631	-5.65429e-05	-0.000116037	-0.000295268	2.99221e-05	-0.000151952	-0.000200235
1652.72	0.00907	0.00902	0.00895	0.00877	0.00905	0.00908	0.00891	0.00885	0.00917	0.00907	0.00888	0.00887		-0.000103569	-0.000288779	-0.000302317	-5.55304e-05	-0.000118724	-0.00030196	3.09633e-05	-0.000143185	-0.000198239
1652.23	0.00912	0.00907	0.009	0.00882	0.0091	0.00913	0.00896	0.0089	0.00923	0.00913	0.00894	0.00893		-9.95664e-05	-0.00028309	-0.000299286	-5.43396e-05	-0.000121321	-0.000307476	3.15633e-05	-0.000134988	-0.000196662
1651.75	0.00917	0.00912	0.00905	0.00886	0.00914	0.00917	0.00901	0.00894	0.00927	0.00918	0.00899	0.00897		-9.51718e-05	-0.000276506	-0.000296541	-5.29003e-05	-0.000123679	-0.000311649	3.15822e-05	-0.000127494	-0.000195491
1651.27	0.00921	0.00916	0.00909	0.0089	0.00917	0.00921	0.00905	0.00898	0.00931	0.00922	0.00904	0.00902		-9.01179e-05	-0.000268845	-0.000293951	-5.11823e-05	-0.000125734	-0.000314562	3.09765e-05	-0.000120743	-0.000194656
1650.79	0.00925	0.0092	0.00912	0.00893	0.00921	0.00924	0.00909	0.00901	0.00934	0.00926	0.00908	0.00905		-8.4519e-05	-0.000260242	-0.000291565	-4.90754e-05	-0.000127473	-0.000315708	2.97445e-05	-0.000114741	-0.000194077
1650.31	0.00928	0.00923	0.00915	0.00896	0.00923	0.00926	0.00912	0.00904	0.00937	0.00929	0.00912	0.00908		-7.83731e-05	-0.000250618	-0.000289369	-4.65075e-05	-0.000128643	-0.000315057	2.79018e-05	-0.000109369	-0.000193717
1649.83	0.0093	0.00926	0.00917	0.00899	0.00926	0.00928	0.00915	0.00906	0.00939	0.00932	0.00915	0.0091		-7.17141e-05	-0.000240201	-0.000287201	-4.3419e-05	-0.000129172	-0.000312609	2.52371e-05	-0.000104832	-0.000193483
1649.34	0.00932	0.00928	0.00919	0.00901	0.00928	0.0093	0.00918	0.00908	0.0094	0.00934	0.00918	0.00912		-6.44657e-05	-0.000228898	-0.000285132	-3.97588e-05	-0.000129154	-0.00030833	2.2007e-05	-0.000100791	-0.000193331
1648.86	0.00934	0.0093	0.00921	0.00904	0.00929	0.00931	0.0092	0.0091	0.00941	0.00936	0.0092	0.00913		-5.66411e-05	-0.000216604	-0.000282766	-3.55037e-05	-0.000128412	-0.000302212	1.82037e-05	-9.72426e-05	-0.000193144
1648.38	0.00935	0.00932	0.00922	0.00906	0.00931	0.00932	0.00921	0.00911	0.00942	0.00937	0.00922	0.00914		-4.86424e-05	-0.000203784	-0.000280404	-3.06731e-05	-0.000126895	-0.000294193	1.39625e-05	-9.4029e-05	-0.000192823
1647.9	0.00936	0.00933	0.00923	0.00907	0.00932	0.00933	0.00923	0.00912	0.00942	0.00938	0.00923	0.00914		-4.03123e-05	-0.000190309	-0.000277738	-2.52904e-05	-0.000124628	-0.000284565	9.47211e-06	-9.0995e-05	-0.000192204
1647.42	0.00936	0.00934	0.00924	0.00909	0.00932	0.00933	0.00924	0.00913	0.00942	0.00939	0.00924	0.00914		-3.16985e-05	-0.000176178	-0.000274637	-1.94256e-05	-0.000121404	-0.00027318	5.03457e-06	-8.79181e-05	-0.000191164
1646.94	0.00936	0.00935	0.00925	0.0091	0.00933	0.00933	0.00924	0.00914	0.00941	0.00939	0.00925	0.00914		-2.2844e-05	-0.000161658	-0.00027122	-1.31553e-05	-0.000117519	-0.000260232	1.00292e-06	-8.45862e-05	-0.000189491
1646.45	0.00936	0.00935	0.00925	0.00911	0.00933	0.00933	0.00925	0.00914	0.0094	0.00939	0.00925	0.00913		-1.40157e-05	-0.000146757	-0.000266966	-6.5971e-06	-0.000112544	-0.000245849	-2.66051e-06	-8.11918e-05	-0.00018699
1645.97	0.00935	0.00935	0.00925	0.00912	0.00933	0.00932	0.00925	0.00914	0.00939	0.00938	0.00926	0.00912		-4.82147e-06	-0.000131622	-0.000262083	1.69502e-07	-0.000106731	-0.000230215	-5.47138e-06	-7.74204e-05	-0.00018346
1645.49	0.00934	0.00935	0.00924	0.00913	0.00932	0.00931	0.00925	0.00914	0.00937	0.00938	0.00925	0.00911		4.66837e-06	-0.000116184	-0.000256376	7.01918e-06	-0.00010013	-0.000213454	-7.10927e-06	-7.31519e-05	-0.000178675
1645.01	0.00933	0.00934	0.00924	0.00913	0.00931	0.0093	0.00924	0.00913	0.00935	0.00937	0.00925	0.0091		1.44583e-05	-0.000100562	-0.000249858	1.38692e-05	-9.28944e-05	-0.000196017	-7.35464e-06	-6.83382e-05	-0.000172484
1644.53	0.00931	0.00933	0.00923	0.00914	0.00929	0.00929	0.00923	0.00913	0.00933	0.00935	0.00924	0.00909		2.46281e-05	-8.50311e-05	-0.000242542	2.06305e-05	-8.49536e-05	-0.0001779	-6.24419e-06	-6.31497e-05	-0.000164702
1644.05	0.00929	0.00932	0.00922	0.00913	0.00927	0.00927	0.00921	0.00912	0.00931	0.00934	0.00924	0.00907		3.5256e-05	-6.91948e-05	-0.000234302	2.72393e-05	-7.64044e-05	-0.000159435	-3.37294e-06	-5.71875e-05	-0.000155201
1643.56	0.00927	0.0093	0.0092	0.00913	0.00925	0.00925	0.0092	0.0091	0.00928	0.00932	0.00922	0.00905		4.65223e-05	-5.33036e-05	-0.000225288	3.36297e-05	-6.75074e-05	-0.000140877	1.24352e-06	-5.04878e-05	-0.000143906
1643.08	0.00924	0.00928	0.00918	0.00912	0.00922	0.00922	0.00917	0.00909	0.00925	0.0093	0.00921	0.00903		5.82446e-05	-3.74599e-05	-0.000215497	3.97858e-05	-5.82661e-05	-0.000122463	7.37687e-06	-4.31598e-05	-0.000130806
1642.6	0.0092	0.00925	0.00915	0.0091	0.00918	0.0092	0.00915	0.00907	0.00921	0.00928	0.00919	0.00901		7.07349e-05	-2.15585e-05	-0.00020477	4.57027e-05	-4.87782e-05	-0.000104336	1.48904e-05	-3.51743e-05	-0.00011592
1642.11	0.00916	0.00922	0.00913	0.00908	0.00914	0.00917	0.00912	0.00904	0.00917	0.00926	0.00917	0.00898		8.39158e-05	-5.71449e-06	-0.000193154	5.13958e-05	-3.88991e-05	-8.6629e-05	2.34725e-05	-2.65869e-05	-9.93927e-05
1641.63	0.00912	0.00918	0.00909	0.00905	0.0091	0.00913	0.00908	0.00902	0.00913	0.00923	0.00914	0.00895		9.77379e-05	1.00979e-05	-0.000180662	5.69018e-05	-2.91647e-05	-6.98571e-05	3.29358e-05	-1.73521e-05	-8.13572e-05
1641.15	0.00907	0.00913	0.00905	0.00902	0.00905	0.00909	0.00904	0.00899	0.00908	0.00919	0.00911	0.00891		0.000112058	2.56106e-05	-0.00016726	6.22528e-05	-1.9323e-05	-5.39366e-05	4.26557e-05	-7.83348e-06	-6.20842e-05
1640.66	0.00902	0.00908	0.00901	0.00898	0.00899	0.00904	0.00899	0.00895	0.00903	0.00915	0.00907	0.00887		0.000126784	4.07936e-05	-0.000153141	6.75165e-05	-9.61814e-06	-3.89482e-05	5.25075e-05	2.08847e-06	-4.18939e-05
1640.18	0.00896	0.00903	0.00896	0.00893	0.00893	0.00899	0.00894	0.00891	0.00897	0.00911	0.00902	0.00883		0.000141687	5.57384e-05	-0.000138077	7.27307e-05	-6.21376e-08	-2.4964e-05	6.20573e-05	1.21561e-05	-2.11392e-05
1639.7	0.00889	0.00897	0.0089	0.00888	0.00887	0.00894	0.00889	0.00887	0.0089	0.00906	0.00897	0.00878		0.000156114	6.98747e-05	-0.000122637	7.79068e-05	9.25316e-06	-1.22627e-05	7.09701e-05	2.21546e-05	-1.83434e-07
1639.22	0.00882	0.0089	0.00884	0.00882	0.0088	0.00888	0.00883	0.00882	0.00883	0.009	0.00891	0.00872		0.000169921	8.32598e-05	-0.000106743	8.30368e-05	1.81423e-05	-4.69586e-07	7.89233e-05	3.1844e-05	2.05377e-05
1638.74	0.00874	0.00883	0.00877	0.00875	0.00872	0.00881	0.00876	0.00876	0.00875	0.00893	0.00885	0.00866		0.000182744	9.58482e-05	-9.04958e-05	8.80806e-05	2.66872e-05	1.03355e-05	8.5803e-05	4.11085e-05	4.06801e-05
1638.26	0.00866	0.00875	0.00869	0.00868	0.00864	0.00873	0.00869	0.0087	0.00867	0.00886	0.00877	0.00859		0.000194198	0.000107334	-7.40062e-05	9.29269e-05	3.47576e-05	2.00932e-05	9.11782e-05	4.94658e-05	5.99056e-05
1637.77	0.00857	0.00867	0.00861	0.0086	0.00855	0.00865	0.00861	0.00863	0.00858	0.00878	0.00869	0.00852		0.000203742	0.0001177	-5.75748e-05	9.74597e-05	4.20923e-05	2.88482e-05	9.52061e-05	5.70143e-05	7.79087e-05
1637.29	0.00847	0.00858	0.00852	0.00851	0.00846	0.00856	0.00853	0.00856	0.00848	0.00869	0.00861	0.00844		0.000211444	0.000126826	-4.1314e-05	0.000101502	4.86995e-05	3.66519e-05	9.77778e-05	6.356e-05	9.45011e-05
1636.81	0.00838	0.00848	0.00843	0.00842	0.00837	0.00847	0.00844	0.00848	0.00838	0.00859	0.00851	0.00835		0.000217064	0.000134847	-2.51034e-05	0.000104892	5.4508e-05	4.36739e-05	9.89367e-05	6.90679e-05	0.000109562
1636.33	0.00827	0.00838	0.00833	0.00832	0.00827	0.00837	0.00834	0.00839	0.00827	0.00849	0.00841	0.00826		0.000220346	0.000141703	-9.04409e-06	0.00010745	5.93916e-05	4.97712e-05	9.87832e-05	7.35966e-05	0.000123132
1635.85	0.00816	0.00827	0.00823	0.00822	0.00816	0.00826	0.00824	0.0083	0.00816	0.00838	0.0083	0.00816		0.000221323	0.000147569	6.96106e-06	0.00010901	6.35369e-05	5.53179e-05	9.75547e-05	7.73824e-05	0.000135295
1635.37	0.00805	0.00816	0.00812	0.00811	0.00805	0.00815	0.00813	0.0082	0.00804	0.00826	0.00819	0.00806		0.000220021	0.000152408	2.2791e-05	0.000109513	6.66788e-05	6.04174e-05	9.54705e-05	8.06371e-05	0.000146229
1634.88	0.00793	0.00804	0.008	0.008	0.00794	0.00803	0.00802	0.00809	0.00791	0.00813	0.00807	0.00795		0.000216665	0.000156443	3.90713e-05	0.000108874	6.93149e-05	6.52505e-05	9.23604e-05	8.32767e-05	0.000156268
1634.4	0.00781	0.00792	0.00788	0.00788	0.00782	0.00791	0.0079	0.00798	0.00778	0.008	0.00794	0.00784		0.000211319	0.000159906	5.58053e-05	0.000107118	7.13307e-05	7.00043e-05	8.86119e-05	8.57707e-05	0.000165672
1633.92	0.00769	0.00779	0.00776	0.00776	0.0077	0.00778	0.00779	0.00787	0.00765	0.00786	0.00782	0.00773		0.000204199	0.000162828	7.30614e-05	0.000104327	7.28711e-05	7.49978e-05	8.43946e-05	8.83602e-05	0.000174831
1633.44	0.00756	0.00766	0.00763	0.00764	0.00757	0.00765	0.00766	0.00776	0.00752	0.00771	0.00768	0.00761		0.000195897	0.000165732	9.13545e-05	0.000100632	7.40545e-05	8.02762e-05	7.98681e-05	9.13237e-05	0.000184047
1632.95	0.00743	0.00752	0.0075	0.00751	0.00744	0.00752	0.00754	0.00764	0.00738	0.00757	0.00755	0.00749		0.000186585	0.000168673	0.000110677	9.62084e-05	7.51953e-05	8.62343e-05	7.51735e-05	9.48761e-05	0.000193664
1632.47	0.00729	0.00738	0.00737	0.00738	0.00731	0.00738	0.00741	0.00751	0.00724	0.00741	0.00741	0.00737		0.000176634	0.000171671	0.000131162	9.12686e-05	7.61267e-05	9.27285e-05	7.02305e-05	9.89859e-05	0.000203835
1631.99	0.00715	0.00724	0.00723	0.00725	0.00717	0.00724	0.00728	0.00739	0.00709	0.00726	0.00727	0.00725		0.000166317	0.000175183	0.000152991	8.6013e-05	7.72641e-05	0.000100026	6.53741e-05	0.000104037	0.000214798
1631.5	0.00701	0.00709	0.00709	0.00712	0.00704	0.0071	0.00715	0.00726	0.00695	0.0071	0.00713	0.00712		0.000156122	0.000179239	0.000175841	8.06732e-05	7.8411e-05	0.000108186	6.08006e-05	0.000110181	0.000226541
1631.02	0.00687	0.00694	0.00695	0.00699	0.0069	0.00695	0.00701	0.00714	0.0068	0.00695	0.00698	0.007		0.000145995	0.000183874	0.000199703	7.53966e-05	7.97805e-05	0.000117166	5.64839e-05	0.000117353	0.000239062
1630.54	0.00672	0.00679	0.0068	0.00685	0.00676	0.00681	0.00688	0.00701	0.00665	0.00679	0.00684	0.00688		0.000136434	0.000189312	0.000224521	7.03718e-05	8.1442e-05	0.000126806	5.25528e-05	0.000125567	0.000252244
1630.06	0.00658	0.00664	0.00666	0.00671	0.00661	0.00666	0.00675	0.00688	0.0065	0.00663	0.0067	0.00675		0.000127294	0.000195301	0.00024974	6.56694e-05	8.33622e-05	0.000137267	4.90614e-05	0.000134776	0.00026588
1629.58	0.00643	0.00649	0.00651	0.00658	0.00647	0.00651	0.00661	0.00675	0.00635	0.00647	0.00655	0.00663		0.000118841	0.000202011	0.000275205	6.13988e-05	8.53907e-05	0.00014813	4.6145e-05	0.000144931	0.000279731
1629.1	0.00628	0.00634	0.00637	0.00644	0.00632	0.00636	0.00647	0.00661	0.0062	0.00631	0.00641	0.0065		0.000111105	0.000209553	0.000300553	5.75652e-05	8.77606e-05	0.000159508	4.40056e-05	0.000156102	0.000293508
1628.62	0.00613	0.00618	0.00622	0.0063	0.00617	0.00621	0.00634	0.00648	0.00605	0.00615	0.00627	0.00637		0.000104068	0.000217632	0.000325257	5.42155e-05	9.01547e-05	0.000171115	4.25384e-05	0.000167998	0.000306869
1628.13	0.00598	0.00603	0.00607	0.00616	0.00602	0.00606	0.0062	0.00634	0.0059	0.006	0.00612	0.00625		9.75745e-05	0.000226355	0.00034929	5.13062e-05	9.27869e-05	0.000182729	4.16054e-05	0.000180331	0.000319546
1627.65	0.00583	0.00588	0.00592	0.00602	0.00587	0.00591	0.00607	0.0062	0.00575	0.00584	0.00598	0.00612		9.182e-05	0.000235679	0.000372155	4.88739e-05	9.55047e-05	0.000194276	4.13506e-05	0.000193105	0.000331276
1627.17	0.00568	0.00573	0.00578	0.00589	0.00572	0.00576	0.00593	0.00606	0.0056	0.00569	0.00585	0.00599		8.64489e-05	0.00024543	0.000393403	4.69016e-05	9.82791e-05	0.000205764	4.16771e-05	0.000206157	0.000341809
1626.69	0.00553	0.00558	0.00563	0.00575	0.00557	0.00562	0.00579	0.00592	0.00545	0.00554	0.00571	0.00587		8.16751e-05	0.000255849	0.000413106	4.53997e-05	0.000101129	0.000216799	4.24744e-05	0.000219273	0.00035095
1626.2	0.00538	0.00543	0.00549	0.00561	0.00542	0.00547	0.00566	0.00578	0.00531	0.00539	0.00558	0.00574		7.72435e-05	0.000266751	0.000430882	4.44249e-05	0.000104257	0.000227661	4.3611e-05	0.000232345	0.000358572
1625.72	0.00523	0.00528	0.00534	0.00547	0.00528	0.00532	0.00552	0.00564	0.00517	0.00524	0.00545	0.00561		7.30941e-05	0.000277908	0.000446605	4.39956e-05	0.000107426	0.000238003	4.478e-05	0.000245009	0.000364592
1625.24	0.00509	0.00513	0.0052	0.00533	0.00513	0.00518	0.00539	0.0055	0.00503	0.0051	0.00532	0.00549		6.91916e-05	0.000289588	0.000460363	4.41709e-05	0.000111008	0.000247965	4.59992e-05	0.00025737	0.000369055
1624.75	0.00494	0.00499	0.00506	0.0052	0.00498	0.00503	0.00525	0.00535	0.00489	0.00496	0.00519	0.00536		6.56307e-05	0.000301546	0.000471814	4.49878e-05	0.000114821	0.000257531	4.72369e-05	0.000269423	0.000371983
1624.27	0.0048	0.00484	0.00491	0.00506	0.00484	0.00489	0.00512	0.00521	0.00476	0.00482	0.00507	0.00524		6.20805e-05	0.000313624	0.000481063	4.64627e-05	0.000119083	0.000266711	4.82226e-05	0.000280944	0.00037346
1623.79	0.00465	0.0047	0.00478	0.00493	0.0047	0.00474	0.00499	0.00507	0.00462	0.00468	0.00495	0.00511		5.88326e-05	0.00032588	0.000488337	4.85867e-05	0.000123835	0.000275279	4.8871e-05	0.000291893	0.000373662
1623.31	0.00451	0.00456	0.00464	0.00479	0.00455	0.0046	0.00486	0.00493	0.00449	0.00455	0.00483	0.00499		5.56137e-05	0.000337848	0.000493422	5.13214e-05	0.000129115	0.000283533	4.91332e-05	0.00030221	0.000372743
1622.83	0.00437	0.00442	0.0045	0.00466	0.00441	0.00446	0.00473	0.00478	0.00436	0.00442	0.00471	0.00486		5.25662e-05	0.000349441	0.000496523	5.4606e-05	0.000134758	0.000291086	4.90126e-05	0.000311848	0.000370881
1622.35	0.00423	0.00429	0.00437	0.00453	0.00427	0.00432	0.0046	0.00464	0.00424	0.00429	0.0046	0.00474		4.9723e-05	0.00036066	0.00049779	5.83074e-05	0.000140963	0.00029815	4.86755e-05	0.000320919	0.000368299
1621.87	0.00409	0.00415	0.00424	0.0044	0.00414	0.00419	0.00447	0.0045	0.00411	0.00416	0.00448	0.00461		4.71454e-05	0.000370984	0.000497212	6.22734e-05	0.000147308	0.000304488	4.80821e-05	0.000329216	0.000365178
1621.38	0.00396	0.00402	0.00411	0.00427	0.004	0.00405	0.00434	0.00436	0.00399	0.00403	0.00437	0.00448		4.47102e-05	0.000380314	0.000495261	6.63506e-05	0.000153946	0.000310011	4.71739e-05	0.000336529	0.000361703
1620.9	0.00382	0.00389	0.00398	0.00414	0.00387	0.00392	0.00421	0.00423	0.00387	0.00391	0.00426	0.00436		4.27852e-05	0.000388473	0.000491936	7.03477e-05	0.00016054	0.000314644	4.62082e-05	0.00034294	0.000358046
1620.42	0.00369	0.00377	0.00386	0.00401	0.00374	0.00378	0.00409	0.00409	0.00375	0.00379	0.00414	0.00423		4.11065e-05	0.000395161	0.000487301	7.40908e-05	0.000166913	0.000318466	4.53401e-05	0.000348425	0.000354326
1619.94	0.00356	0.00364	0.00374	0.00388	0.00361	0.00365	0.00396	0.00396	0.00362	0.00366	0.00402	0.00411		3.99812e-05	0.000400509	0.000481819	7.74045e-05	0.000172838	0.000321117	4.46949e-05	0.00035293	0.000350666
1619.45	0.00344	0.00352	0.00361	0.00376	0.00348	0.00353	0.00384	0.00383	0.0035	0.00354	0.00391	0.00398		3.92747e-05	0.000404269	0.000475553	8.0134e-05	0.000178335	0.000322922	4.43684e-05	0.000356372	0.000347117
1618.97	0.00331	0.00339	0.00349	0.00364	0.00336	0.0034	0.00371	0.0037	0.00338	0.00342	0.00379	0.00385		3.89694e-05	0.000406244	0.000468641	8.21654e-05	0.000182927	0.00032354	4.42839e-05	0.000358623	0.000343737
1618.49	0.00319	0.00327	0.00338	0.00351	0.00323	0.00328	0.00359	0.00357	0.00326	0.0033	0.00367	0.00373		3.89891e-05	0.000406747	0.000461385	8.33872e-05	0.000186786	0.000323167	4.46639e-05	0.000359836	0.000340529
1618	0.00307	0.00316	0.00326	0.00339	0.00311	0.00316	0.00347	0.00345	0.00315	0.00319	0.00355	0.0036		3.93721e-05	0.000405653	0.000453612	8.37709e-05	0.000189556	0.000321841	4.5632e-05	0.000360173	0.000337489
1617.52	0.00296	0.00304	0.00315	0.00328	0.00299	0.00304	0.00335	0.00333	0.00303	0.00307	0.00343	0.00347		3.97238e-05	0.000403068	0.000445562	8.32808e-05	0.000191344	0.000319623	4.70332e-05	0.000359556	0.000334576
1617.04	0.00284	0.00292	0.00304	0.00316	0.00287	0.00292	0.00323	0.00321	0.00291	0.00295	0.00331	0.00335		4.0197e-05	0.000399245	0.000437446	8.19555e-05	0.00019212	0.000316436	4.88017e-05	0.000358032	0.000331774
1616.56	0.00273	0.00281	0.00292	0.00305	0.00276	0.00281	0.00311	0.00309	0.00279	0.00283	0.00319	0.00322		4.03289e-05	0.000394051	0.000428982	7.98349e-05	0.000191873	0.000312674	5.08377e-05	0.000355696	0.000329022
1616.08	0.00262	0.0027	0.00282	0.00293	0.00265	0.0027	0.003	0.00297	0.00268	0.00272	0.00306	0.0031		4.01533e-05	0.000387816	0.000420375	7.70298e-05	0.000190519	0.000308111	5.30404e-05	0.00035264	0.000326292
1615.6	0.00252	0.00259	0.00271	0.00282	0.00254	0.00259	0.00288	0.00286	0.00256	0.0026	0.00294	0.00297		3.95341e-05	0.000380837	0.00041162	7.36681e-05	0.000188363	0.000303147	5.54119e-05	0.00034908	0.000323543
1615.12	0.00242	0.00249	0.0026	0.00271	0.00243	0.00248	0.00277	0.00275	0.00245	0.00248	0.00282	0.00285		3.83852e-05	0.000372991	0.000402536	6.98828e-05	0.000185166	0.000297711	5.76659e-05	0.000344946	0.00032072
1614.63	0.00232	0.00238	0.0025	0.00261	0.00232	0.00238	0.00266	0.00264	0.00233	0.00237	0.0027	0.00273		3.64957e-05	0.000364585	0.000393483	6.58612e-05	0.000181311	0.000291922	5.95041e-05	0.000340133	0.000317794
1614.15	0.00222	0.00228	0.00239	0.0025	0.00222	0.00228	0.00255	0.00253	0.00222	0.00226	0.00258	0.00261		3.41667e-05	0.000355726	0.000384292	6.17846e-05	0.000176738	0.000285866	6.09123e-05	0.000334813	0.000314688
1613.67	0.00212	0.00218	0.00229	0.0024	0.00212	0.00218	0.00245	0.00243	0.00211	0.00214	0.00246	0.00249		3.10992e-05	0.000346346	0.000374834	5.78391e-05	0.000171545	0.000279796	6.1752e-05	0.000328976	0.000311285
1613.19	0.00203	0.00208	0.00219	0.0023	0.00202	0.00208	0.00234	0.00233	0.00201	0.00203	0.00234	0.00237		2.76345e-05	0.000336784	0.000365428	5.41855e-05	0.000165837	0.000273515	6.18804e-05	0.000322579	0.000307518
1612.7	0.00194	0.00199	0.0021	0.0022	0.00193	0.00199	0.00224	0.00223	0.0019	0.00193	0.00223	0.00226		2.3705e-05	0.000326911	0.000355975	5.10026e-05	0.000159901	0.000267412	6.12096e-05	0.000315617	0.00030328
1612.22	0.00185	0.00189	0.002	0.00211	0.00183	0.00189	0.00214	0.00213	0.0018	0.00182	0.00212	0.00215		1.94076e-05	0.000316551	0.000346488	4.84111e-05	0.000153564	0.000261231	5.94718e-05	0.000307845	0.00029842
1611.74	0.00176	0.0018	0.00191	0.00201	0.00174	0.0018	0.00204	0.00204	0.0017	0.00172	0.00201	0.00204		1.48526e-05	0.000305984	0.000337199	4.64852e-05	0.000147232	0.000255155	5.68005e-05	0.000299416	0.000292881
1611.25	0.00167	0.00172	0.00181	0.00192	0.00165	0.00171	0.00194	0.00194	0.00161	0.00162	0.00191	0.00194		1.03206e-05	0.000295022	0.000327844	4.52785e-05	0.000140722	0.000249221	5.33034e-05	0.000290409	0.000286518
1610.77	0.00159	0.00163	0.00172	0.00183	0.00157	0.00162	0.00185	0.00185	0.00152	0.00153	0.0018	0.00184		5.61612e-06	0.000283649	0.000318605	4.47736e-05	0.000134253	0.000243387	4.88865e-05	0.000280727	0.000279317
1610.29	0.00151	0.00155	0.00163	0.00174	0.00149	0.00153	0.00176	0.00176	0.00143	0.00143	0.00171	0.00174		1.13893e-06	0.000271973	0.000309647	4.49186e-05	0.000127915	0.00023746	4.36383e-05	0.000270377	0.000271249
1609.81	0.00142	0.00147	0.00155	0.00166	0.0014	0.00144	0.00166	0.00167	0.00135	0.00135	0.00161	0.00165		-3.29287e-06	0.000259697	0.000300741	4.56095e-05	0.000121721	0.000231657	3.76721e-05	0.000259449	0.000262343
1609.33	0.00135	0.00139	0.00146	0.00157	0.00132	0.00136	0.00157	0.00158	0.00127	0.00126	0.00152	0.00156		-7.47768e-06	0.000246986	0.000292003	4.66645e-05	0.000115542	0.000225577	3.11898e-05	0.000248037	0.00025267
1608.85	0.00127	0.00132	0.00138	0.00149	0.00125	0.00127	0.00148	0.00149	0.0012	0.00118	0.00143	0.00148		-1.13543e-05	0.000234008	0.000283398	4.79337e-05	0.000109694	0.000219407	2.45408e-05	0.000236469	0.000242381
1608.37	0.00119	0.00124	0.0013	0.00141	0.00117	0.00119	0.0014	0.0014	0.00112	0.00111	0.00134	0.0014		-1.4887e-05	0.000220532	0.000274764	4.91993e-05	0.000103823	0.000212864	1.78031e-05	0.000224706	0.000231565
1607.88	0.00112	0.00117	0.00122	0.00133	0.0011	0.00111	0.00131	0.00132	0.00105	0.00104	0.00126	0.00132		-1.82083e-05	0.000206785	0.000266328	5.02727e-05	9.82308e-05	0.000205874	1.10859e-05	0.000212806	0.000220447
1607.4	0.00105	0.0011	0.00114	0.00125	0.00103	0.00103	0.00123	0.00124	0.000988566	0.00096759	0.00118	0.00125		-2.09762e-05	0.000192885	0.00025788	5.0945e-05	9.27434e-05	0.000198328	4.76995e-06	0.000201088	0.000209205
1606.92	0.000979377	0.00103	0.00107	0.00117	0.00096041	0.000959494	0.00115	0.00116	0.000925872	0.000902379	0.0011	0.00118		-2.34936e-05	0.000178773	0.000249206	5.10944e-05	8.73534e-05	0.000190341	-9.15334e-07	0.000189686	0.000197993
1606.44	0.000912245	0.000962817	0.000994263	0.00109	0.000894161	0.000888383	0.00107	0.00108	0.000865723	0.000840268	0.00103	0.00111		-2.54547e-05	0.00016489	0.000240533	5.05715e-05	8.20174e-05	0.000181583	-5.77826e-06	0.000178757	0.00018699
1605.95	0.000847099	0.00089641	0.000924002	0.00102	0.000830246	0.000820529	0.000998653	0.00101	0.000808071	0.00078109	0.000959269	0.00104		-2.69816e-05	0.000151198	0.000231622	4.93107e-05	7.69032e-05	0.00017236	-9.71662e-06	0.000168407	0.000176305
1605.47	0.000784263	0.000831546	0.000855961	0.000946677	0.000768754	0.00075595	0.000927267	0.000934767	0.000752706	0.000724653	0.000890402	0.00097514		-2.8053e-05	0.000137696	0.000222434	4.72826e-05	7.16974e-05	0.000162414	-1.28043e-05	0.000158513	0.000166013
1604.99	0.000723615	0.000768123	0.000790329	0.000875594	0.000709867	0.000695012	0.000859163	0.000866078	0.000699452	0.000670803	0.000824285	0.000912576		-2.8649e-05	0.000124834	0.000213124	4.45074e-05	6.6714e-05	0.000151979	-1.48546e-05	0.000149296	0.000156211
1604.5	0.000665176	0.000706227	0.000726851	0.000806325	0.000653376	0.000637554	0.000794211	0.00080023	0.000648171	0.000619597	0.000760735	0.000851492		-2.85747e-05	0.000112563	0.000203321	4.10515e-05	6.16752e-05	0.00014115	-1.58221e-05	0.000140835	0.000146854
1604.02	0.000608965	0.000645993	0.000665715	0.000739008	0.000599437	0.000583474	0.000732399	0.000737394	0.00059874	0.000570603	0.000699723	0.000791965		-2.81375e-05	0.000100983	0.000193225	3.70284e-05	5.67507e-05	0.000130043	-1.59635e-05	0.000132962	0.000137957
1603.54	0.00055501	0.000587564	0.000606957	0.000673648	0.00054804	0.000532633	0.000673646	0.000677506	0.000550897	0.000523904	0.000641239	0.000733885		-2.6993e-05	9.03417e-05	0.000182988	3.25532e-05	5.19464e-05	0.000118637	-1.54065e-05	0.000125606	0.000129466
1603.06	0.000503361	0.000531117	0.000550629	0.000610729	0.000499173	0.000484804	0.000617826	0.000620521	0.000504881	0.000479412	0.000585254	0.00067724		-2.54693e-05	8.03732e-05	0.000172359	2.77557e-05	4.7268e-05	0.000107368	-1.43689e-05	0.000118653	0.000121348
1602.58	0.000454182	0.000477016	0.000496798	0.00055027	0.000452776	0.000439746	0.000564776	0.000566267	0.000460468	0.000437024	0.000531743	0.000621999		-2.34437e-05	7.12751e-05	0.000161531	2.28344e-05	4.26164e-05	9.60886e-05	-1.30299e-05	0.000112001	0.000113491
1602.1	0.000407229	0.000425144	0.000445519	0.000492458	0.00040875	0.000397337	0.000514426	0.000514618	0.000417634	0.000396653	0.000480828	0.000568183		-2.09815e-05	6.31938e-05	0.000150549	1.79149e-05	3.829e-05	8.52286e-05	-1.14129e-05	0.000105677	0.000105869
1601.62	0.000362695	0.000375851	0.000396681	0.000437438	0.000366821	0.000357036	0.000466267	0.000465226	0.000376344	0.000358196	0.000432153	0.000515665		-1.81475e-05	5.58098e-05	0.000139321	1.31551e-05	3.39858e-05	7.47427e-05	-9.78528e-06	9.94459e-05	9.84044e-05
1601.13	0.000320601	0.000329297	0.000350635	0.000385373	0.000327182	0.000318772	0.000420244	0.000418237	0.00033661	0.000321372	0.000385842	0.000464798		-1.52389e-05	4.92315e-05	0.000128188	8.69629e-06	3.00346e-05	6.47729e-05	-8.41037e-06	9.30618e-05	9.10549e-05
1600.65	0.000280963	0.000285615	0.00030725	0.000336374	0.000289559	0.000282356	0.000376164	0.000373336	0.000298423	0.00028636	0.000341837	0.000415504		-1.20636e-05	4.34136e-05	0.00011708	4.65193e-06	2.62863e-05	5.54106e-05	-7.20297e-06	8.66052e-05	8.37773e-05
1600.17	0.000243812	0.000244927	0.000266546	0.000290674	0.000253802	0.000247646	0.000333819	0.000330347	0.000261975	0.000252931	0.000300084	0.000367848		-9.04465e-06	3.81084e-05	0.000105873	1.11504e-06	2.27341e-05	4.68611e-05	-6.1559e-06	8.00165e-05	7.65448e-05
1599.69	0.00020911	0.00020729	0.000228516	0.000248027	0.000219827	0.000214596	0.0002931	0.000289163	0.000227022	0.000220943	0.000260553	0.000321894		-6.07942e-06	3.35315e-05	9.48719e-05	-1.81964e-06	1.94057e-05	3.89166e-05	-5.23088e-06	7.32734e-05	6.93362e-05
1599.2	0.000176703	0.00017258	0.000193124	0.000208606	0.000187584	0.000183178	0.000253897	0.000249688	0.000193767	0.000190357	0.000223189	0.000277707		-3.41e-06	2.94212e-05	8.39393e-05	-4.12329e-06	1.64206e-05	3.19022e-05	-4.40593e-06	6.63132e-05	6.2104e-05
1598.72	0.000146862	0.00014109	0.000160318	0.000172336	0.000157049	0.000153293	0.000216037	0.000211876	0.000162313	0.000161112	0.000187831	0.000235414		-1.2016e-06	2.55179e-05	7.31008e-05	-5.77247e-06	1.34558e-05	2.54739e-05	-3.75635e-06	5.89881e-05	5.48265e-05
1598.24	0.000119367	0.000112601	0.0001302	0.000139181	0.000128378	0.00012532	0.000179825	0.000175878	0.000132761	0.00013323	0.000154742	0.000195214		4.69162e-07	2.19813e-05	6.24535e-05	-6.7653e-06	1.08338e-05	1.98144e-05	-3.05894e-06	5.1447e-05	4.74995e-05
1597.75	9.41888e-05	8.70498e-05	0.000102405	0.00010903	0.000101398	9.92221e-05	0.000145186	0.00014144	0.000105235	0.000106897	0.000123761	0.000156899		1.66234e-06	1.85262e-05	5.16642e-05	-7.13905e-06	8.2161e-06	1.48407e-05	-2.17571e-06	4.37882e-05	4.00425e-05
1597.27	7.12638e-05	6.43298e-05	7.70113e-05	8.17336e-05	7.6349e-05	7.51537e-05	0.000112216	0.000108809	7.98624e-05	8.19e-05	9.48456e-05	0.000120732		2.03756e-06	1.49831e-05	4.08693e-05	-6.93399e-06	5.74744e-06	1.04698e-05	-1.19529e-06	3.58674e-05	3.24599e-05
1596.79	5.05446e-05	4.43194e-05	5.39886e-05	5.70018e-05	5.33937e-05	5.32656e-05	8.1082e-05	7.81261e-05	5.6606e-05	5.84993e-05	6.80094e-05	8.67595e-05		1.89331e-06	1.14034e-05	3.01535e-05	-6.22526e-06	3.44395e-06	6.45713e-06	-1.28125e-07	2.76883e-05	2.47324e-05
1596.31	3.19836e-05	2.69049e-05	3.32813e-05	3.50098e-05	3.27177e-05	3.36872e-05	5.19494e-05	4.95509e-05	3.59037e-05	3.68362e-05	4.32232e-05	5.50763e-05		9.32514e-07	7.31948e-06	1.91727e-05	-5.07864e-06	1.29769e-06	3.02621e-06	9.69491e-07	1.92317e-05	1.68331e-05
1595.83	1.57169e-05	1.20983e-05	1.48574e-05	1.54658e-05	1.4495e-05	1.657e-05	2.50135e-05	2.3257e-05	1.77061e-05	1.70666e-05	2.04588e-05	2.57297e-05		-6.39511e-07	2.75263e-06	8.02356e-06	-3.61865e-06	-8.59534e-07	-2.51093e-07	2.07501e-06	1.05185e-05	8.76198e-06
1595.35	1.41665e-06	-5.00306e-07	-1.26101e-06	-1.75271e-06	-1.07593e-06	2.16118e-06	6.31567e-07	-5.80909e-07	2.10098e-06	-6.42916e-07	-1.21092e-07	-1.2173e-06		-2.74389e-06	-2.22207e-06	-3.31828e-06	-1.91696e-06	-2.67767e-06	-3.16936e-06	3.23711e-06	1.7075e-06	4.95023e-07

## Sheet: Figure 6A
	Water correction + baseline correction + normalization to the area under the curve					Difference spectra [(+Veliparib)-(-Veliparib)]
Wavenumber [cm-1]	Absorbance					ΔAbsorbance
	[1]		[2]			[1]	[2]
	(-Veliparib)	(+Veliparib)	(-Veliparib)	(+Veliparib)
1710.1	1.22305e-06	7.11258e-07	1.54095e-08	8.94472e-07		-5.11788e-07	8.79062e-07
1709.62	6.66509e-09	-1.03867e-06	8.20381e-08	-1.97243e-07		-1.04533e-06	-2.79282e-07
1709.13	3.28226e-09	-1.85869e-06	1.20428e-06	-2.55782e-07		-1.86197e-06	-1.46006e-06
1708.65	1.24226e-06	-1.68892e-06	3.38307e-06	7.63864e-07		-2.93118e-06	-2.6192e-06
1708.17	3.73799e-06	-4.84305e-07	6.68921e-06	2.87776e-06		-4.2223e-06	-3.81145e-06
1707.68	7.53324e-06	1.81516e-06	1.11378e-05	6.11615e-06		-5.71808e-06	-5.02163e-06
1707.2	1.2657e-05	5.31354e-06	1.67854e-05	1.05242e-05		-7.34345e-06	-6.26117e-06
1706.72	1.91518e-05	1.00996e-05	2.36889e-05	1.61765e-05		-9.0522e-06	-7.51239e-06
1706.24	2.73124e-05	1.65052e-05	3.21471e-05	2.33335e-05		-1.08072e-05	-8.81365e-06
1705.76	3.67602e-05	2.42384e-05	4.17881e-05	3.16832e-05		-1.25219e-05	-1.01049e-05
1705.27	4.78176e-05	3.36153e-05	5.29243e-05	4.15153e-05		-1.42024e-05	-1.14089e-05
1704.79	6.05825e-05	4.48134e-05	6.56542e-05	5.29634e-05		-1.5769e-05	-1.26909e-05
1704.31	7.51384e-05	5.79364e-05	8.00473e-05	6.61452e-05		-1.72021e-05	-1.39021e-05
1703.82	9.1597e-05	7.3161e-05	9.62296e-05	8.11941e-05		-1.8436e-05	-1.50356e-05
1703.34	0.000110083	9.05759e-05	0.000114299	9.82721e-05		-1.95073e-05	-1.60268e-05
1702.86	0.000130667	0.000110329	0.000134352	0.000117527		-2.03381e-05	-1.68253e-05
1702.38	0.000153369	0.000132432	0.00015641	0.000139014		-2.09373e-05	-1.7396e-05
1701.9	0.000178439	0.000157155	0.000180766	0.00016308		-2.12838e-05	-1.76864e-05
1701.41	0.000205857	0.000184497	0.000207428	0.000189766		-2.136e-05	-1.76621e-05
1700.93	0.000235707	0.000214546	0.000236519	0.000219219		-2.11608e-05	-1.73001e-05
1700.45	0.000268043	0.000247391	0.000268125	0.00025153		-2.06524e-05	-1.65959e-05
1699.96	0.000302951	0.000283091	0.000302372	0.000286786		-1.98598e-05	-1.55855e-05
1699.48	0.000340485	0.000321735	0.000339356	0.000325063		-1.87497e-05	-1.42931e-05
1699	0.000380703	0.000363356	0.000379136	0.000366392		-1.73477e-05	-1.27444e-05
1698.52	0.000423586	0.000407936	0.000421705	0.000410726		-1.56507e-05	-1.09791e-05
1698.04	0.000469373	0.000455675	0.000467319	0.000458253		-1.36976e-05	-9.06613e-06
1697.56	0.000517989	0.000506501	0.000515931	0.000508853		-1.14878e-05	-7.07718e-06
1697.08	0.000569465	0.000560356	0.000567543	0.00056253		-9.10894e-06	-5.01239e-06
1696.6	0.000623805	0.00061723	0.000622173	0.000619258		-6.57496e-06	-2.91497e-06
1696.11	0.00068097	0.000677052	0.000679826	0.000678996		-3.9184e-06	-8.29659e-07
1695.63	0.000740938	0.000739708	0.000740435	0.000741675		-1.22968e-06	1.23956e-06
1695.15	0.000803831	0.000805292	0.000804113	0.000807374		1.46124e-06	3.2606e-06
1694.67	0.00086929	0.000873348	0.000870496	0.00087568		4.0581e-06	5.18382e-06
1694.18	0.000937411	0.00094394	0.000939626	0.000946614		6.52915e-06	6.98824e-06
1693.7	0.00101	0.00102	0.00101	0.00102		8.79568e-06	8.65248e-06
1693.22	0.00108	0.00109	0.00109	0.0011		1.0793e-05	1.01248e-05
1692.73	0.00116	0.00117	0.00116	0.00117		1.24986e-05	1.13596e-05
1692.25	0.00124	0.00125	0.00124	0.00125		1.38613e-05	1.23395e-05
1691.77	0.00132	0.00133	0.00132	0.00134		1.48703e-05	1.29954e-05
1691.29	0.0014	0.00141	0.00141	0.00142		1.55189e-05	1.33326e-05
1690.81	0.00148	0.0015	0.00149	0.0015		1.58114e-05	1.33031e-05
1690.33	0.00157	0.00158	0.00158	0.00159		1.57803e-05	1.29095e-05
1689.85	0.00166	0.00167	0.00166	0.00168		1.54658e-05	1.21483e-05
1689.36	0.00174	0.00176	0.00175	0.00176		1.48941e-05	1.10165e-05
1688.88	0.00183	0.00185	0.00184	0.00185		1.41423e-05	9.56056e-06
1688.4	0.00193	0.00194	0.00193	0.00194		1.32564e-05	7.79339e-06
1687.92	0.00202	0.00203	0.00203	0.00203		1.23125e-05	5.7841e-06
1687.43	0.00211	0.00212	0.00212	0.00212		1.13649e-05	3.6048e-06
1686.95	0.0022	0.00221	0.00221	0.00221		1.04894e-05	1.33525e-06
1686.47	0.00229	0.0023	0.0023	0.0023		9.75379e-06	-9.43444e-07
1685.98	0.00239	0.0024	0.0024	0.00239		9.20552e-06	-3.11404e-06
1685.5	0.00248	0.00249	0.00249	0.00248		8.90525e-06	-5.10869e-06
1685.02	0.00257	0.00258	0.00258	0.00257		8.87925e-06	-6.83841e-06
1684.54	0.00266	0.00267	0.00267	0.00266		9.16528e-06	-8.23425e-06
1684.06	0.00275	0.00276	0.00276	0.00275		9.76102e-06	-9.2794e-06
1683.58	0.00284	0.00285	0.00285	0.00284		1.06554e-05	-9.91285e-06
1683.1	0.00293	0.00294	0.00294	0.00293		1.18154e-05	-1.01674e-05
1682.61	0.00301	0.00303	0.00303	0.00302		1.31962e-05	-1.00562e-05
1682.13	0.0031	0.00311	0.00312	0.00311		1.47453e-05	-9.60108e-06
1681.65	0.00318	0.0032	0.0032	0.00319		1.64223e-05	-8.88065e-06
1681.17	0.00327	0.00328	0.00329	0.00328		1.8125e-05	-7.93072e-06
1680.68	0.00335	0.00337	0.00337	0.00336		1.9812e-05	-6.81217e-06
1680.2	0.00343	0.00345	0.00345	0.00345		2.1414e-05	-5.61708e-06
1679.72	0.00351	0.00353	0.00353	0.00353		2.28841e-05	-4.38169e-06
1679.23	0.00359	0.00361	0.00362	0.00361		2.41448e-05	-3.18266e-06
1678.75	0.00367	0.00369	0.0037	0.00369		2.51797e-05	-2.08766e-06
1678.27	0.00375	0.00377	0.00378	0.00377		2.59242e-05	-1.13062e-06
1677.79	0.00383	0.00385	0.00386	0.00385		2.6351e-05	-3.47652e-07
1677.31	0.00391	0.00393	0.00393	0.00393		2.64416e-05	2.30954e-07
1676.83	0.00398	0.00401	0.00401	0.00401		2.61824e-05	6.14153e-07
1676.35	0.00406	0.00409	0.00409	0.00409		2.55634e-05	7.9635e-07
1675.86	0.00414	0.00417	0.00417	0.00417		2.46104e-05	8.16067e-07
1675.38	0.00422	0.00425	0.00425	0.00425		2.33338e-05	7.12027e-07
1674.9	0.0043	0.00432	0.00433	0.00433		2.17645e-05	5.34989e-07
1674.42	0.00438	0.0044	0.00441	0.00441		1.99637e-05	3.29234e-07
1673.93	0.00447	0.00448	0.0045	0.0045		1.7997e-05	1.60341e-07
1673.45	0.00455	0.00457	0.00458	0.00458		1.592e-05	6.67272e-08
1672.97	0.00463	0.00465	0.00466	0.00466		1.38114e-05	1.01096e-07
1672.48	0.00472	0.00473	0.00475	0.00475		1.17707e-05	2.83153e-07
1672	0.00481	0.00482	0.00484	0.00484		9.86094e-06	6.49542e-07
1671.52	0.0049	0.00491	0.00492	0.00493		8.16631e-06	1.19588e-06
1671.04	0.00499	0.005	0.00501	0.00502		6.74192e-06	1.91274e-06
1670.56	0.00508	0.00509	0.00511	0.00511		5.6466e-06	2.77765e-06
1670.08	0.00518	0.00518	0.0052	0.00521		4.88843e-06	3.7524e-06
1669.6	0.00528	0.00528	0.0053	0.0053		4.49734e-06	4.79702e-06
1669.11	0.00538	0.00538	0.0054	0.0054		4.44626e-06	5.85428e-06
1668.63	0.00548	0.00548	0.0055	0.00551		4.69555e-06	6.88318e-06
1668.15	0.00558	0.00559	0.0056	0.00561		5.21789e-06	7.83181e-06
1667.67	0.00569	0.0057	0.00571	0.00572		5.92272e-06	8.65396e-06
1667.18	0.0058	0.00581	0.00582	0.00583		6.77101e-06	9.33459e-06
1666.7	0.00591	0.00592	0.00593	0.00594		7.72169e-06	9.85708e-06
1666.22	0.00603	0.00604	0.00604	0.00605		8.71145e-06	1.02324e-05
1665.73	0.00614	0.00615	0.00616	0.00617		9.72933e-06	1.04833e-05
1665.25	0.00626	0.00627	0.00628	0.00629		1.07753e-05	1.06523e-05
1664.77	0.00639	0.0064	0.0064	0.00641		1.18512e-05	1.07972e-05
1664.29	0.00651	0.00652	0.00652	0.00653		1.29788e-05	1.09954e-05
1663.81	0.00663	0.00665	0.00664	0.00665		1.41817e-05	1.13269e-05
1663.33	0.00676	0.00677	0.00677	0.00678		1.54809e-05	1.18556e-05
1662.85	0.00689	0.0069	0.00689	0.0069		1.68785e-05	1.26809e-05
1662.36	0.00701	0.00703	0.00702	0.00703		1.83676e-05	1.38558e-05
1661.88	0.00714	0.00716	0.00714	0.00716		1.99171e-05	1.54278e-05
1661.4	0.00727	0.00729	0.00727	0.00729		2.14843e-05	1.74823e-05
1660.92	0.00739	0.00742	0.0074	0.00742		2.30131e-05	1.99892e-05
1660.43	0.00752	0.00755	0.00752	0.00754		2.44353e-05	2.29804e-05
1659.95	0.00765	0.00767	0.00764	0.00767		2.56936e-05	2.64e-05
1659.47	0.00777	0.0078	0.00776	0.00779		2.67311e-05	3.0204e-05
1658.98	0.00789	0.00792	0.00788	0.00792		2.74903e-05	3.42996e-05
1658.5	0.00801	0.00804	0.008	0.00804		2.79488e-05	3.85728e-05
1658.02	0.00812	0.00815	0.00811	0.00815		2.81088e-05	4.28877e-05
1657.54	0.00823	0.00826	0.00822	0.00826		2.79686e-05	4.71026e-05
1657.06	0.00834	0.00837	0.00832	0.00837		2.75628e-05	5.10414e-05
1656.58	0.00844	0.00847	0.00842	0.00847		2.6936e-05	5.45497e-05
1656.1	0.00854	0.00857	0.00851	0.00857		2.61396e-05	5.74652e-05
1655.61	0.00863	0.00866	0.0086	0.00866		2.52277e-05	5.96791e-05
1655.13	0.00872	0.00874	0.00868	0.00874		2.42843e-05	6.10835e-05
1654.65	0.0088	0.00882	0.00876	0.00882		2.3342e-05	6.1591e-05
1654.17	0.00887	0.00889	0.00883	0.00889		2.24552e-05	6.1185e-05
1653.68	0.00894	0.00896	0.00889	0.00895		2.16721e-05	5.98621e-05
1653.2	0.009	0.00902	0.00895	0.00901		2.0994e-05	5.76635e-05
1652.72	0.00905	0.00907	0.00901	0.00906		2.04423e-05	5.4663e-05
1652.23	0.0091	0.00912	0.00906	0.00911		2.00195e-05	5.09429e-05
1651.75	0.00914	0.00916	0.0091	0.00915		1.96958e-05	4.66178e-05
1651.27	0.00917	0.00919	0.00914	0.00918		1.94776e-05	4.18228e-05
1650.79	0.0092	0.00922	0.00917	0.00921		1.93455e-05	3.67206e-05
1650.31	0.00923	0.00925	0.0092	0.00924		1.93208e-05	3.14418e-05
1649.83	0.00925	0.00927	0.00923	0.00925		1.94253e-05	2.61618e-05
1649.34	0.00927	0.00928	0.00925	0.00927		1.97005e-05	2.10428e-05
1648.86	0.00928	0.0093	0.00927	0.00928		2.02178e-05	1.62077e-05
1648.38	0.00929	0.00931	0.00928	0.00929		2.10544e-05	1.18261e-05
1647.9	0.00929	0.00932	0.00929	0.0093		2.23061e-05	7.98151e-06
1647.42	0.0093	0.00932	0.00929	0.0093		2.40394e-05	4.75917e-06
1646.94	0.0093	0.00932	0.0093	0.0093		2.63376e-05	2.23132e-06
1646.45	0.00929	0.00932	0.0093	0.0093		2.92649e-05	4.20717e-07
1645.97	0.00929	0.00932	0.00929	0.00929		3.28321e-05	-6.56741e-07
1645.49	0.00928	0.00931	0.00928	0.00928		3.70583e-05	-1.00622e-06
1645.01	0.00926	0.0093	0.00927	0.00927		4.18952e-05	-6.55632e-07
1644.53	0.00924	0.00929	0.00926	0.00926		4.72931e-05	3.82516e-07
1644.05	0.00922	0.00927	0.00924	0.00924		5.31505e-05	2.06077e-06
1643.56	0.0092	0.00926	0.00922	0.00922		5.93583e-05	4.35315e-06
1643.08	0.00917	0.00923	0.00919	0.0092		6.57693e-05	7.21422e-06
1642.6	0.00913	0.00921	0.00916	0.00917		7.22062e-05	1.06101e-05
1642.11	0.0091	0.00917	0.00912	0.00914		7.8512e-05	1.44734e-05
1641.63	0.00905	0.00914	0.00908	0.0091		8.44874e-05	1.87596e-05
1641.15	0.00901	0.0091	0.00904	0.00906		8.99325e-05	2.33859e-05
1640.66	0.00895	0.00905	0.00899	0.00901		9.46604e-05	2.83011e-05
1640.18	0.0089	0.009	0.00893	0.00896		9.84874e-05	3.33898e-05
1639.7	0.00883	0.00894	0.00886	0.0089		0.000101237	3.85728e-05
1639.22	0.00877	0.00887	0.00879	0.00884		0.000102792	4.3737e-05
1638.74	0.00869	0.0088	0.00872	0.00877		0.000103023	4.87591e-05
1638.26	0.00862	0.00872	0.00864	0.00869		0.000101853	5.35161e-05
1637.77	0.00853	0.00863	0.00855	0.00861		9.9282e-05	5.78621e-05
1637.29	0.00844	0.00854	0.00845	0.00851		9.53292e-05	6.16854e-05
1636.81	0.00835	0.00844	0.00835	0.00842		9.00488e-05	6.48464e-05
1636.33	0.00825	0.00833	0.00825	0.00831		8.35865e-05	6.7214e-05
1635.85	0.00814	0.00822	0.00813	0.0082		7.60637e-05	6.86979e-05
1635.37	0.00803	0.0081	0.00802	0.00809		6.76999e-05	6.92091e-05
1634.88	0.00791	0.00797	0.00789	0.00796		5.86776e-05	6.86945e-05
1634.4	0.00779	0.00784	0.00777	0.00784		4.9223e-05	6.7128e-05
1633.92	0.00767	0.00771	0.00764	0.0077		3.95399e-05	6.45186e-05
1633.44	0.00754	0.00757	0.00751	0.00757		2.98203e-05	6.0927e-05
1632.95	0.00741	0.00743	0.00737	0.00743		2.02149e-05	5.64084e-05
1632.47	0.00727	0.00728	0.00723	0.00728		1.08718e-05	5.10789e-05
1631.99	0.00713	0.00713	0.00709	0.00714		1.88116e-06	4.50824e-05
1631.5	0.00699	0.00698	0.00695	0.00699		-6.69563e-06	3.85314e-05
1631.02	0.00685	0.00683	0.00681	0.00684		-1.48171e-05	3.15993e-05
1630.54	0.0067	0.00668	0.00667	0.00669		-2.24784e-05	2.44392e-05
1630.06	0.00656	0.00653	0.00652	0.00654		-2.96796e-05	1.72151e-05
1629.58	0.00641	0.00638	0.00637	0.00638		-3.64284e-05	1.00498e-05
1629.1	0.00627	0.00622	0.00623	0.00623		-4.27154e-05	3.09689e-06
1628.62	0.00612	0.00607	0.00608	0.00608		-4.85456e-05	-3.53357e-06
1628.13	0.00597	0.00592	0.00594	0.00593		-5.39075e-05	-9.74216e-06
1627.65	0.00582	0.00577	0.00579	0.00577		-5.8795e-05	-1.54411e-05
1627.17	0.00568	0.00561	0.00564	0.00562		-6.31629e-05	-2.06055e-05
1626.69	0.00553	0.00546	0.0055	0.00547		-6.7032e-05	-2.51711e-05
1626.2	0.00539	0.00532	0.00535	0.00532		-7.03563e-05	-2.91404e-05
1625.72	0.00524	0.00517	0.0052	0.00517		-7.31526e-05	-3.25271e-05
1625.24	0.0051	0.00502	0.00506	0.00502		-7.54267e-05	-3.53358e-05
1624.75	0.00495	0.00488	0.00492	0.00488		-7.71987e-05	-3.76161e-05
1624.27	0.00481	0.00473	0.00478	0.00474		-7.85306e-05	-3.94191e-05
1623.79	0.00467	0.00459	0.00463	0.00459		-7.94429e-05	-4.07678e-05
1623.31	0.00453	0.00445	0.0045	0.00445		-8.00285e-05	-4.17377e-05
1622.83	0.0044	0.00431	0.00436	0.00432		-8.03341e-05	-4.23934e-05
1622.35	0.00426	0.00418	0.00422	0.00418		-8.04508e-05	-4.27945e-05
1621.87	0.00413	0.00405	0.00409	0.00405		-8.04231e-05	-4.30069e-05
1621.38	0.004	0.00392	0.00396	0.00392		-8.03371e-05	-4.30997e-05
1620.9	0.00387	0.00379	0.00383	0.00379		-8.02369e-05	-4.31398e-05
1620.42	0.00374	0.00366	0.00371	0.00366		-8.01752e-05	-4.31719e-05
1619.94	0.00362	0.00354	0.00358	0.00354		-8.01635e-05	-4.32414e-05
1619.45	0.0035	0.00341	0.00346	0.00342		-8.02156e-05	-4.33845e-05
1618.97	0.00338	0.0033	0.00334	0.0033		-8.03353e-05	-4.36049e-05
1618.49	0.00326	0.00318	0.00323	0.00318		-8.04965e-05	-4.39267e-05
1618	0.00314	0.00306	0.00311	0.00307		-8.06745e-05	-4.43164e-05
1617.52	0.00303	0.00295	0.003	0.00295		-8.08069e-05	-4.47695e-05
1617.04	0.00292	0.00284	0.00289	0.00284		-8.08642e-05	-4.52508e-05
1616.56	0.00281	0.00273	0.00278	0.00274		-8.07927e-05	-4.57497e-05
1616.08	0.0027	0.00262	0.00268	0.00263		-8.05242e-05	-4.62254e-05
1615.6	0.0026	0.00252	0.00257	0.00253		-8.00164e-05	-4.66657e-05
1615.12	0.00249	0.00241	0.00247	0.00242		-7.92157e-05	-4.70592e-05
1614.63	0.00239	0.00231	0.00237	0.00232		-7.80774e-05	-4.73795e-05
1614.15	0.00229	0.00221	0.00227	0.00222		-7.65865e-05	-4.76428e-05
1613.67	0.00219	0.00211	0.00217	0.00213		-7.46776e-05	-4.78228e-05
1613.19	0.00209	0.00202	0.00208	0.00203		-7.23706e-05	-4.79343e-05
1612.7	0.00199	0.00192	0.00199	0.00194		-6.96477e-05	-4.79518e-05
1612.22	0.0019	0.00183	0.0019	0.00185		-6.65127e-05	-4.78739e-05
1611.74	0.0018	0.00174	0.00181	0.00176		-6.30286e-05	-4.7688e-05
1611.25	0.00171	0.00165	0.00172	0.00167		-5.91981e-05	-4.73795e-05
1610.77	0.00162	0.00156	0.00163	0.00158		-5.51276e-05	-4.69489e-05
1610.29	0.00153	0.00148	0.00155	0.0015		-5.0851e-05	-4.63591e-05
1609.81	0.00145	0.0014	0.00146	0.00142		-4.64835e-05	-4.56401e-05
1609.33	0.00136	0.00132	0.00138	0.00134		-4.21011e-05	-4.47853e-05
1608.85	0.00128	0.00124	0.0013	0.00126		-3.77893e-05	-4.38006e-05
1608.37	0.0012	0.00117	0.00123	0.00118		-3.36278e-05	-4.27155e-05
1607.88	0.00112	0.00109	0.00115	0.00111		-2.96886e-05	-4.15578e-05
1607.4	0.00105	0.00102	0.00108	0.00104		-2.60309e-05	-4.03791e-05
1606.92	0.000976401	0.000953721	0.00101	0.000966141		-2.26804e-05	-3.91745e-05
1606.44	0.000906804	0.000887159	0.000935521	0.000897511		-1.96449e-05	-3.80102e-05
1605.95	0.00083968	0.000822735	0.000867798	0.000830923		-1.69455e-05	-3.68752e-05
1605.47	0.000775038	0.000760494	0.000802241	0.000766447		-1.45432e-05	-3.57945e-05
1604.99	0.000712863	0.000700461	0.000738908	0.000704166		-1.24023e-05	-3.47412e-05
1604.5	0.000653178	0.000642681	0.000677892	0.000644165		-1.04968e-05	-3.37266e-05
1604.02	0.000596135	0.000587386	0.000619408	0.000586708		-8.7493e-06	-3.27009e-05
1603.54	0.000541465	0.000534326	0.00056323	0.000531592		-7.13834e-06	-3.16381e-05
1603.06	0.000489333	0.000483718	0.00050957	0.00047909		-5.61478e-06	-3.04808e-05
1602.58	0.000439762	0.000435614	0.000458487	0.000429283		-4.14752e-06	-2.92038e-05
1602.1	0.00039278	0.00039006	0.000410022	0.000382256		-2.72013e-06	-2.77665e-05
1601.62	0.000348386	0.000347062	0.000364198	0.000338067		-1.32428e-06	-2.61309e-05
1601.13	0.000306603	0.000306629	0.000321035	0.000296756		2.64755e-08	-2.42792e-05
1600.65	0.000267275	0.000268575	0.000280369	0.000258148		1.3005e-06	-2.22214e-05
1600.17	0.000230704	0.000233167	0.0002425	0.000222544		2.46306e-06	-1.99559e-05
1599.69	0.0001967	0.00020018	0.000207241	0.000189711		3.47992e-06	-1.75305e-05
1599.2	0.000165249	0.00016954	0.00017456	0.000159574		4.29087e-06	-1.4986e-05
1598.72	0.000136308	0.000141171	0.000144403	0.000132011		4.86307e-06	-1.23915e-05
1598.24	0.000109841	0.000114998	0.000116721	0.000106895		5.15626e-06	-9.82575e-06
1597.75	8.5814e-05	9.09305e-05	9.1465e-05	8.41051e-05		5.11651e-06	-7.35982e-06
1597.27	6.43231e-05	6.90645e-05	6.87193e-05	6.36481e-05		4.74136e-06	-5.07119e-06
1596.79	4.50531e-05	4.9051e-05	4.81504e-05	4.51032e-05		3.99784e-06	-3.04728e-06
1596.31	2.81234e-05	3.09922e-05	2.98645e-05	2.85153e-05		2.86888e-06	-1.3492e-06
1595.83	1.35129e-05	1.48823e-05	1.38193e-05	1.38017e-05		1.3694e-06	-1.76295e-08
1595.35	1.21472e-06	7.20949e-07	9.87394e-10	8.94419e-07		-4.93773e-07	8.93432e-07

[truncated: 13 more sheets: Figure 6B, Suppl. Figure 2C, Suppl. Figure 2D, Suppl. Figure 3B, Suppl. Figure 3C, Suppl. Figure 3D, Suppl. Figure 5, Suppl. Figure 6B, Suppl. Figure 6C, Suppl. Figure 6D, Suppl. Figure 6F, Suppl. Figure 7A, Suppl. Figure 7B]
